# Supplementary material for: Digestive Neurobiology in Autism: From Enteric and Central Nervous System Interactions to Shared Genetic Pathways
Source: Int J Mol Sci. 2025 Oct 1;26(19):9580. doi: 10.3390/ijms26199580 (PMC12525051; doi:10.3390/ijms26199580)
Supplement: Supplementary file 1 [file ijms-26-09580-s001.zip]

Archive with 10 entries (10 files):
- Supplemental Figures (without tables).pdf
- supplemental table S1.xlsx
- supplemental table S2.xlsx
- supplemental table S3.xlsx
- supplemental table S4.xlsx
- supplemental table S5.xlsx
- supplemental table S6.xlsx
- supplemental table S7.xlsx
- supplemental table S8.xlsx
- supplemental table S9.xlsx
