# Supplementary material for: Digestive Neurobiology in Autism: From Enteric and Central Nervous System Interactions to Shared Genetic Pathways
Source: Int J Mol Sci. 2025 Oct 1;26(19):9580. doi: 10.3390/ijms26199580 (PMC12525051; doi:10.3390/ijms26199580)
Supplement: Supplementary file 1 [file ijms-26-09580-s001.zip › supplemental table S1.xlsx]

## Sheet: גיליון1
Pathway	Total	Expected	Hits	P.Value	FDR	Genes
Regulation of neurogenesis	444	12	32	4.78e-07	0.000392	NREP,SYNGAP1,SEMA3A,FEZ1,MAPT,PRKD1,F2,ZNF536,TCF4,CNTN4,CHRNA3,FGFR1,XRCC6,AMIGO1,MEF2C,ZSWIM6,DBN1,SOX5,CTNNB1,NGEF,TWF2,BCL11A,PTPRO,SEMA3F,RGS6,NTRK3,WNT3,PREX1,TENM4,BCL11B,GLI3,RHOA
Regulation of axonogenesis	104	2.82	11	0.000117	0.0478	SYNGAP1,SEMA3A,MAPT,AMIGO1,TWF2,BCL11A,PTPRO,SEMA3F,NTRK3,WNT3,RHOA
Regulation of cell morphogenesis	325	8.8	21	0.000216	0.0591	SEMA3E,ARHGAP15,SYNGAP1,SEMA3A,MAPT,F2,CITED1,CHRNA3,AMIGO1,RHOJ,CTNNB1,NGEF,TWF2,BCL11A,PTPRO,SEMA3F,NTRK3,WNT3,BRWD1,RHOA,TRIOBP
Developmental growth	290	7.85	17	0.00242	0.464	KMT2D,FOXP1,SEMA3A,MAPT,ZMIZ1,FGFR1,MEF2C,MAGI2,PALB2,TWF2,ESRRB,BCL11A,FOXO3,SEMA3F,NTRK3,WNT3,GLI3
Cell morphogenesis involved in differentiation	827	22.4	36	0.00336	0.464	NREP,SEMA3E,SYNGAP1,FOXP1,SEMA3A,FEZ1,MAPT,CUL3,CNTN4,SEMA6D,EXT1,KIF5C,CITED1,CHRNA3,CACNA1C,FGFR1,AMIGO1,MEF2C,CTNNB1,NGEF,CACNB2,ANK3,CACNA1I,TWF2,ESRRB,BCL11A,PTPRO,SEMA3F,TENM2,NTRK3,WNT3,ATP2B2,BCL11B,GLI3,RHOA,TRIOBP
Axonogenesis	578	15.7	27	0.00425	0.464	NREP,SEMA3E,SYNGAP1,FOXP1,SEMA3A,FEZ1,MAPT,CNTN4,SEMA6D,EXT1,KIF5C,CACNA1C,FGFR1,AMIGO1,CACNB2,ANK3,CACNA1I,TWF2,BCL11A,PTPRO,SEMA3F,TENM2,NTRK3,WNT3,BCL11B,GLI3,RHOA
Generation of neurons	1300	35.3	51	0.00475	0.464	NREP,SEMA3E,SYNGAP1,FOXP1,SEMA3A,RTN1,GIGYF2,FEZ1,ESR2,MAPT,PRKD1,F2,ZNF536,TCF4,CNTNAP2,CNTN4,SEMA6D,EXT1,KIF5C,CHRNA3,CACNA1C,LDB1,FGFR1,XRCC6,AMIGO1,MEF2C,ZSWIM6,DBN1,SOX5,CTNNB1,NGEF,NTM,CACNB2,ANK3,PRKG1,CACNA1I,TWF2,BCL11A,PTPRO,SEMA3F,PPP2R2B,RGS6,TENM2,NTRK3,WNT3,PREX1,ATP2B2,TENM4,BCL11B,GLI3,RHOA
Neuron projection development	816	22.1	35	0.0048	0.464	NREP,SEMA3E,SYNGAP1,FOXP1,SEMA3A,FEZ1,MAPT,PRKD1,CNTNAP2,CNTN4,SEMA6D,EXT1,KIF5C,CHRNA3,CACNA1C,FGFR1,AMIGO1,ZSWIM6,DBN1,NGEF,CACNB2,ANK3,PRKG1,CACNA1I,TWF2,BCL11A,PTPRO,SEMA3F,TENM2,NTRK3,WNT3,PREX1,BCL11B,GLI3,RHOA
Axon guidance	394	10.7	20	0.00545	0.464	SEMA3E,FOXP1,SEMA3A,FEZ1,CNTN4,SEMA6D,EXT1,KIF5C,CACNA1C,FGFR1,CACNB2,ANK3,CACNA1I,PTPRO,SEMA3F,TENM2,WNT3,BCL11B,GLI3,RHOA
Regulation of cellular component size	192	5.2	12	0.00615	0.464	SEMA3A,MAPT,RPTOR,TWF2,BCL11A,SEMA3F,NTRK3,WNT3,PREX1,ATP2B2,RHOA,TRIOBP
Neurogenesis	1390	37.7	53	0.00672	0.464	NREP,SEMA3E,ADAM22,SYNGAP1,FOXP1,SEMA3A,RTN1,GRIN2A,GIGYF2,FEZ1,ESR2,MAPT,PRKD1,F2,ZNF536,TCF4,CNTNAP2,CNTN4,SEMA6D,EXT1,KIF5C,CHRNA3,CACNA1C,LDB1,FGFR1,XRCC6,AMIGO1,MEF2C,ZSWIM6,DBN1,SOX5,CTNNB1,NGEF,NTM,CACNB2,ANK3,PRKG1,CACNA1I,TWF2,BCL11A,PTPRO,SEMA3F,PPP2R2B,RGS6,TENM2,NTRK3,WNT3,PREX1,ATP2B2,TENM4,BCL11B,GLI3,RHOA
Transcription initiation from RNA polymerase II promoter	219	5.93	13	0.00679	0.464	ESR2,ESRRG,TCF4,NEDD4L,NR1D2,MED27,ESRRB,MAML3,RNF111,POLR2E,THRB,TRIM33,MED8
Central nervous system development	784	21.2	33	0.00801	0.486	SLC8A3,ADAM22,FOXP1,SEMA3A,GIGYF2,ESR2,PTCH1,MDK,F2,NPAS1,CNTNAP2,CNTN4,EXT1,CITED1,CKB,LDB1,FGFR1,GRIK1,CADM2,SOX5,CTNNB1,PRKG1,SRR,CTTNBP2,PPP2R2B,NTRK3,WNT3,MACROD2,ATP2B2,TENM4,BCL11B,GLI3,NEURL1
Neuron differentiation	1190	32.1	46	0.00841	0.486	NREP,SEMA3E,SYNGAP1,FOXP1,SEMA3A,RTN1,GIGYF2,FEZ1,MAPT,PRKD1,ZNF536,TCF4,CNTNAP2,CNTN4,SEMA6D,EXT1,KIF5C,CHRNA3,CACNA1C,LDB1,FGFR1,AMIGO1,MEF2C,ZSWIM6,DBN1,SOX5,NGEF,NTM,CACNB2,ANK3,PRKG1,CACNA1I,TWF2,BCL11A,PTPRO,SEMA3F,PPP2R2B,RGS6,TENM2,NTRK3,WNT3,PREX1,ATP2B2,BCL11B,GLI3,RHOA
Neuron development	945	25.6	38	0.0094	0.486	NREP,SEMA3E,SYNGAP1,FOXP1,SEMA3A,FEZ1,MAPT,PRKD1,CNTNAP2,CNTN4,SEMA6D,EXT1,KIF5C,CHRNA3,CACNA1C,FGFR1,AMIGO1,MEF2C,ZSWIM6,DBN1,NGEF,NTM,CACNB2,ANK3,PRKG1,CACNA1I,TWF2,BCL11A,PTPRO,SEMA3F,TENM2,NTRK3,WNT3,PREX1,ATP2B2,BCL11B,GLI3,RHOA
Regulation of cell differentiation	1290	34.9	49	0.00948	0.486	NREP,HLA-B,KMT2E,SYNGAP1,FOXP1,SEMA3A,HLA-DMA,FEZ1,MAPT,PTCH1,PRKD1,F2,ZNF536,TCF4,CTR9,HDAC4,ZFPM2,CNTN4,CITED1,CHRNA3,LDB1,FGFR1,XRCC6,AMIGO1,MEF2C,ZSWIM6,DBN1,SOX5,CTNNB1,NGEF,MED27,TWF2,ESRRB,BCL11A,TSHZ3,FOXO3,PTPRO,SEMA3F,RGS6,NTRK3,WNT3,PREX1,TENM4,BCL11B,FOXO6,GLI3,RHOA,TRIOBP,HDAC9
DNA_dependent transcription, initiation	257	6.96	14	0.0105	0.505	ESR2,ESRRG,TAF1C,TCF4,NEDD4L,NR1D2,MED27,ESRRB,MAML3,RNF111,POLR2E,THRB,TRIM33,MED8
Brain development	559	15.1	24	0.0178	0.812	SLC8A3,SEMA3A,ESR2,PTCH1,MDK,CNTNAP2,CNTN4,EXT1,CITED1,CKB,LDB1,FGFR1,CADM2,CTNNB1,PRKG1,SRR,CTTNBP2,PPP2R2B,WNT3,MACROD2,ATP2B2,BCL11B,GLI3,NEURL1
Cell development	1840	49.9	64	0.0211	0.903	NREP,SEMA3E,KMT2D,ADAM22,SYNGAP1,FOXP1,SEMA3A,FEZ1,ESR2,MAPT,PRKD1,F2,ZNF536,TCF4,CACNA2D2,CTR9,CUL3,CNTNAP2,HDAC4,CNTN4,COL11A1,SEMA6D,EXT1,KIF5C,CITED1,CHRNA3,CACNA1C,LDB1,FGFR1,XRCC6,AMIGO1,MEF2C,ZSWIM6,DBN1,MAGI2,SOX5,CTNNB1,NGEF,NTM,CACNB2,ANK3,MED27,PRKG1,CACNA1I,TWF2,ESRRB,BCL11A,FOXO3,PTPRO,SEMA3F,PPP2R2B,RGS6,TENM2,NTRK3,WNT3,PREX1,ATP2B2,TENM4,BCL11B,GLI3,NEURL1,RHOA,TRIOBP,HDAC9
Positive regulation of cell differentiation	571	15.5	24	0.0223	0.903	KMT2E,FOXP1,HLA-DMA,FEZ1,MAPT,PRKD1,TCF4,FGFR1,XRCC6,AMIGO1,MEF2C,SOX5,CTNNB1,TWF2,BCL11A,TSHZ3,FOXO3,RGS6,NTRK3,WNT3,TENM4,GLI3,RHOA,TRIOBP
Regulation of GTPase activity	257	6.96	13	0.0231	0.903	PTPRN2,DGKI,ARHGAP15,SYNGAP1,PKP4,MYO9B,GMIP,NGEF,PRKG1,RGS6,NTRK3,PREX1,DOCK4
Regulation of anatomical structure morphogenesis	702	19	28	0.0264	0.982	SEMA3E,ARHGAP15,SYNGAP1,FOXP1,SEMA3A,MAPT,PRKD1,F2,CITED1,CHRNA3,FGFR1,AMIGO1,RHOJ,MAGI2,CTNNB1,NGEF,TWF2,BCL11A,PTPRO,SEMA3F,NTRK3,WNT3,BRWD1,TENM4,FOXO6,RHOA,TRIOBP,HDAC9
Regulation of Ras protein signal transduction	302	8.18	14	0.036	1	DGKI,ARHGAP15,SYNGAP1,PKP4,MYO9B,CUL3,ARFGEF2,GMIP,RASGRP4,NGEF,GBF1,NTRK3,PREX1,DOCK4
Detection of biotic stimulus	28	0.758	3	0.0392	1	HLA-B,HLA-DRB5,HLA-DRB1
Locomotory behavior	147	3.98	8	0.0467	1	NPAS3,ADAM22,GIGYF2,MAPT,CHRNA3,CACNA1C,NOVA1,ATP2B2
Regulation of Ras GTPase activity	176	4.77	9	0.0504	1	DGKI,ARHGAP15,SYNGAP1,PKP4,MYO9B,GMIP,NTRK3,PREX1,DOCK4
NLS_bearing substrate import into nucleus	14	0.379	2	0.0537	1	RERE,CBLB
Regulation of Rho GTPase activity	101	2.74	6	0.0564	1	ARHGAP15,PKP4,MYO9B,GMIP,PREX1,DOCK4
Behavior	597	16.2	23	0.0571	1	NPAS3,ADAM22,SYNGAP1,SEMA3A,GRIN2A,GIGYF2,MAPT,PRKD1,MDK,PLCL1,CHRNA5,CNTNAP2,CHRNA3,CACNA1C,MEF2C,GRIK1,PTPRO,SEMA3F,NTRK3,NOVA1,WNT3,THRB,ATP2B2
Negative regulation of cell differentiation	540	14.6	21	0.0619	1	SYNGAP1,SEMA3A,PTCH1,F2,ZNF536,CTR9,HDAC4,ZFPM2,CNTN4,CITED1,LDB1,CTNNB1,MED27,ESRRB,BCL11A,SEMA3F,NTRK3,WNT3,FOXO6,GLI3,RHOA
Cell recognition	80	2.17	5	0.0658	1	SEMA3A,CNTNAP2,CNTN4,AMIGO1,NTM
Ras protein signal transduction	274	7.42	12	0.07	1	DGKI,SYNGAP1,RSU1,MYO9B,CUL3,ARFGEF2,RHOJ,RASGRP4,NGEF,GBF1,ELMO1,RHOA
Transmission of nerve impulse	871	23.6	31	0.0725	1	DPP6,GNAI1,ADAM22,SYNGAP1,GRIN2A,TSNARE1,CHRNA5,CACNA2D2,KCNG2,CNTNAP2,PCLO,GABBR1,BSN,CNTN4,CHRNA3,CACNA1C,AMIGO1,MEF2C,GRIK1,DBN1,CTNNB1,SYT1,CACNB2,KCNB1,ANK3,CADPS,SHISA9,KCNN2,NOVA1,ATP2B2,TENM4
Nervous system development	2190	59.4	70	0.0765	1	NRGN,NREP,SLC8A3,SEMA3E,ADAM22,SYNGAP1,FOXP1,SEMA3A,RTN1,GRIN2A,GIGYF2,FEZ1,ESR2,MAPT,PTCH1,PRKD1,MDK,F2,ZNF536,NPAS1,TCF4,CNTNAP2,HDAC4,CNTN4,SEMA6D,EXT1,KIF5C,CITED1,CKB,CHRNA3,CACNA1C,TTLL7,LDB1,ARID1B,FGFR1,XRCC6,AMIGO1,MEF2C,GRIK1,ZSWIM6,DBN1,CADM2,SOX5,CTNNB1,NGEF,NTM,CACNB2,ANK3,PRKG1,CACNA1I,SRR,CTTNBP2,TWF2,BCL11A,PTPRO,SEMA3F,PPP2R2B,RGS6,TENM2,NTRK3,WNT3,MACROD2,PREX1,ATP2B2,TENM4,BCL1…
Negative regulation of cellular component organization	370	10	15	0.079	1	SYNGAP1,SEMA3A,PRKD1,DPP4,ANAPC4,CITED1,MAD1L1,NGEF,TWF2,BCL11A,PTPRO,SEMA3F,WNT3,RHOA,TRIOBP
Regulation of small GTPase mediated signal transduction	444	12	17	0.0963	1	DGKI,ARHGAP15,SYNGAP1,PKP4,MYO9B,CUL3,ARFGEF2,GMIP,RHOJ,RASGRP4,NGEF,GBF1,NTRK3,PREX1,DOCK4,RHOA,PIK3R2
Chromatin modification	512	13.9	19	0.103	1	KDM5D,KMT2D,KMT2A,MSL2,KMT2E,RERE,PRKD1,CTR9,SGF29,HDAC4,L3MBTL4,LDB1,ARID1B,KDM4A,JMJD1C,RBL2,KDM3B,HDAC9,TLK1
Regulation of Rho protein signal transduction	177	4.79	8	0.109	1	ARHGAP15,PKP4,MYO9B,CUL3,GMIP,NGEF,PREX1,DOCK4
Female gamete generation	94	2.55	5	0.112	1	KMT2D,ZMIZ1,CTNNB1,FOXO3,IMMP2L
Regulation of catabolic process	595	16.1	21	0.131	1	PTPRN2,DGKI,ARHGAP15,CISD2,SYNGAP1,GRIN2A,MAPT,PKP4,MYO9B,HDAC4,NEDD4L,CBLB,PRKAG2,GMIP,NGEF,FURIN,PRKG1,RGS6,NTRK3,PREX1,DOCK4
Excretion	72	1.95	4	0.131	1	MDK,NEDD4L,CHRNA3,CACNA1C
Cell_cell junction organization	186	5.04	8	0.133	1	PKP4,NEDD4L,CADM2,CTNND1,CTNNB1,PTPRO,SORBS1,RHOA
Regulation of T cell activation	279	7.56	11	0.138	1	HLA-DMA,DPP4,CBLB,HLA-DQA1,CTNNB1,HLA-DRB5,HLA-DRB1,HLA-DQB1,BTN2A2,GLI3,PIK3R2
Positive regulation of transcription from RNA polymerase II promoter	800	21.7	27	0.14	1	KMT2D,KMT2A,FOXP1,PRKD1,TCF4,CTR9,HDAC4,ZFPM2,ZMIZ1,LDB1,XRCC6,SLC30A9,MEF2C,SOX5,CTNNB1,ESRRB,MAML3,BCL11A,FOXO3,RNF111,ZMIZ2,NFIX,THRB,BCL11B,FOXO6,CSRNP3,GLI3
Histone modification	312	8.45	12	0.142	1	KDM5D,KMT2D,KMT2A,MSL2,KMT2E,PRKD1,CTR9,SGF29,HDAC4,LDB1,KDM4A,HDAC9
Growth	839	22.7	28	0.148	1	KMT2D,FOXP1,SEMA3A,GIGYF2,ESR2,MAPT,WRN,PTCH1,F2,CACNA2D2,RPTOR,ZMIZ1,CACNA1C,FGFR1,MEF2C,MAGI2,RASGRP4,PALB2,TWF2,ESRRB,BCL11A,FOXO3,SEMA3F,NTRK3,WNT3,TENM4,GLI3,RHOA
Negative regulation of developmental process	674	18.3	23	0.151	1	SEMA3E,SYNGAP1,SEMA3A,PTCH1,F2,ZNF536,CTR9,HDAC4,ZFPM2,CNTN4,CITED1,LDB1,CTNNB1,NGEF,MED27,ESRRB,BCL11A,SEMA3F,NTRK3,WNT3,FOXO6,GLI3,RHOA
Regulation of cell shape	106	2.87	5	0.16	1	SEMA3E,ARHGAP15,F2,RHOJ,BRWD1
Covalent chromatin modification	320	8.67	12	0.161	1	KDM5D,KMT2D,KMT2A,MSL2,KMT2E,PRKD1,CTR9,SGF29,HDAC4,LDB1,KDM4A,HDAC9
Cell_cell junction assembly	78	2.11	4	0.161	1	PKP4,NEDD4L,PTPRO,RHOA
Regulation of transforming growth factor beta receptor signaling pathway	107	2.9	5	0.165	1	NREP,NEDD4L,CITED1,RNF111,TRIM33
Protein O_linked glycosylation	79	2.14	4	0.166	1	GALNT12,ST3GAL3,GALNT1,GALNT10
Skeletal muscle tissue development	197	5.34	8	0.167	1	FOXP1,CACNA2D2,HDAC4,MEF2C,CACNB2,NEURL1,RHOA,HDAC9
Neurotransmitter secretion	108	2.93	5	0.169	1	TSNARE1,PCLO,CHRNA3,SYT1,CADPS
Detection of external stimulus	108	2.93	5	0.169	1	HLA-B,COL11A1,HLA-DRB5,HLA-DRB1,ATP2B2
Cytoplasm organization	7	0.19	1	0.175	1	ZMIZ1
Cytokine secretion	110	2.98	5	0.178	1	HLA-DRB5,BTN3A2,HLA-DRB1,BTN2A2,BTN3A1
B cell differentiation	82	2.22	4	0.182	1	FOXP1,HDAC4,BCL11A,HDAC9
Positive regulation of T cell activation	202	5.47	8	0.183	1	HLA-DMA,DPP4,HLA-DQA1,HLA-DRB5,HLA-DRB1,HLA-DQB1,GLI3,PIK3R2
Heterophilic cell_cell adhesion	29	0.785	2	0.185	1	AMIGO1,TENM2
Actin filament bundle assembly	83	2.25	4	0.188	1	CUL3,PPM1E,SORBS1,RHOA
Synaptic transmission	765	20.7	25	0.191	1	GNAI1,SYNGAP1,GRIN2A,TSNARE1,CHRNA5,CACNA2D2,KCNG2,PCLO,GABBR1,BSN,CNTN4,CHRNA3,CACNA1C,MEF2C,GRIK1,DBN1,CTNNB1,SYT1,CACNB2,KCNB1,CADPS,SHISA9,KCNN2,NOVA1,ATP2B2
Positive regulation of hydrolase activity	497	13.5	17	0.193	1	PDE1C,ARHGAP15,SYNGAP1,WRN,PRKD1,PKP4,MYO9B,FGFR1,MEF2C,GMIP,MAGI2,RASGRP4,RGS6,NTRK3,PREX1,DOCK4,RHOA
T cell activation	432	11.7	15	0.196	1	HLA-DMA,DPP4,CBLB,HLA-DQA1,CTNNB1,MICA,BCL11A,HLA-DRB5,HLA-DRB1,HLA-DQB1,BTN2A2,BCL11B,GLI3,PIK3R2,BTN3A1
Regulation of myeloid cell differentiation	145	3.93	6	0.2	1	KMT2E,CTR9,LDB1,MEF2C,CTNNB1,FOXO3
Gland development	303	8.21	11	0.201	1	SEMA3A,ESR2,PTCH1,MDK,FGFR1,CTNND1,CTNNB1,WNT3,ATP2B2,GLI3,NEURL1
Lymphocyte activation	601	16.3	20	0.201	1	FOXP1,HLA-DMA,BANK1,DPP4,HDAC4,CBLB,HLA-DQA1,MEF2C,CTNNB1,MICA,BCL11A,HLA-DRB5,HLA-DRB1,HLA-DQB1,BTN2A2,BCL11B,GLI3,PIK3R2,BTN3A1,HDAC9
Gliogenesis	176	4.77	7	0.201	1	ADAM22,F2,SOX5,CTNNB1,NTRK3,TENM4,GLI3
Ribonucleotide metabolic process	805	21.8	26	0.201	1	PTPRN2,DGKI,ARHGAP15,GNAI1,SYNGAP1,WRN,EFL1,PKP4,PDE8B,MYO9B,GABBR1,PFAS,ATP2A2,GUCY1A2,PRKAG2,GMIP,RHOJ,NGEF,PRKG1,DPYD,PDE4B,RGS6,NTRK3,PREX1,ATP2B2,DOCK4
Regulation of protein polymerization	115	3.11	5	0.202	1	MAPT,TWF2,PREX1,RHOA,TRIOBP
Actin cytoskeleton organization	502	13.6	17	0.204	1	SEMA3E,MYO18A,FOXP1,CUL3,PPM1E,CARMIL1,RHOJ,DBN1,PRKG1,TWF2,NTRK3,TNXB,ELMO1,PREX1,SORBS1,RHOA,TRIOBP
Maintenance of protein location	116	3.14	5	0.206	1	DBN1,CTNNB1,ANK3,TWF2,SYNE1
T cell proliferation	147	3.98	6	0.209	1	CBLB,CTNNB1,HLA-DRB5,HLA-DRB1,BTN2A2,BTN3A1
Regulation of membrane potential	306	8.29	11	0.209	1	DPP6,ADAM22,GRIN2A,NEDD4L,ATP2A2,CHRNA3,AMIGO1,GRIK1,CTNNB1,ANK3,TENM4
Cell maturation	117	3.17	5	0.211	1	ESR2,CNTNAP2,FGFR1,CTNNB1,FOXO3
Regulation of heart contraction	148	4.01	6	0.213	1	SEMA3A,KCNG2,HDAC4,ATP2A2,CACNA1C,THRB
Actin filament_based process	577	15.6	19	0.221	1	SEMA3E,MYO18A,FOXP1,UTY,MYO9B,CUL3,PPM1E,CARMIL1,RHOJ,DBN1,PRKG1,TWF2,NTRK3,TNXB,ELMO1,PREX1,SORBS1,RHOA,TRIOBP
Negative regulation of myeloid cell differentiation	60	1.63	3	0.222	1	CTR9,LDB1,CTNNB1
Regulation of neuron apoptotic process	150	4.06	6	0.222	1	CITED1,MEF2C,FURIN,PPP2R2B,SRPK2,RHOA
Positive regulation of developmental process	817	22.1	26	0.223	1	KMT2E,FOXP1,HLA-DMA,FEZ1,MAPT,PRKD1,TCF4,ZFPM2,FGFR1,XRCC6,AMIGO1,MEF2C,SOX5,CTNNB1,TWF2,BCL11A,TSHZ3,FOXO3,RGS6,NTRK3,WNT3,TENM4,GLI3,RHOA,TRIOBP,HDAC9
Regulation of T cell proliferation	120	3.25	5	0.226	1	CBLB,CTNNB1,HLA-DRB5,HLA-DRB1,BTN2A2
Rho protein signal transduction	121	3.28	5	0.231	1	MYO9B,CUL3,RHOJ,NGEF,RHOA
Purine ribonucleotide metabolic process	787	21.3	25	0.231	1	PTPRN2,DGKI,ARHGAP15,GNAI1,SYNGAP1,WRN,EFL1,PKP4,PDE8B,MYO9B,GABBR1,PFAS,ATP2A2,GUCY1A2,PRKAG2,GMIP,RHOJ,NGEF,PRKG1,PDE4B,RGS6,NTRK3,PREX1,ATP2B2,DOCK4
Interferon_gamma production	91	2.46	4	0.233	1	HLA-DRB5,BTN3A2,HLA-DRB1,BTN3A1
Cellular carbohydrate catabolic process	62	1.68	3	0.236	1	HDAC4,GPD2,PRKAG2
Actin filament organization	250	6.77	9	0.238	1	CUL3,PPM1E,CARMIL1,DBN1,TWF2,PREX1,SORBS1,RHOA,TRIOBP
Positive regulation of lymphocyte activation	250	6.77	9	0.238	1	HLA-DMA,DPP4,HLA-DQA1,MEF2C,HLA-DRB5,HLA-DRB1,HLA-DQB1,GLI3,PIK3R2
Adaptive immune response based on somatic recombination of immune receptors built from immunoglobulin superfamily domains	218	5.9	8	0.24	1	HLA-DMA,MEF2C,CD55,ABCB9,HLA-DRB5,BTN3A2,HLA-DRB1,HLA-DQB1
Regulation of gene expression, epigenetic	155	4.2	6	0.244	1	KMT2D,KMT2E,UTY,TET2,TNRC6A,ARID1B
Cell fate commitment	254	6.88	9	0.252	1	CTR9,FGFR1,MEF2C,SOX5,CTNNB1,NTRK3,WNT3,TENM4,GLI3
Striated muscle tissue development	354	9.59	12	0.253	1	FOXP1,CACNA2D2,HDAC4,ZFPM2,COL11A1,FGFR1,MEF2C,CACNB2,TENM4,NEURL1,RHOA,HDAC9
Cellular monovalent inorganic cation homeostasis	36	0.975	2	0.255	1	NEDD4L,CLCN3
Muscle organ development	389	10.5	13	0.258	1	FOXP1,CACNA2D2,HDAC4,ZFPM2,COL11A1,FXR1,ITGA11,FGFR1,MEF2C,CACNB2,NEURL1,RHOA,HDAC9
Positive regulation of cellular component organization	560	15.2	18	0.26	1	FEZ1,MAPT,PRKD1,CTR9,PPM1E,NEDD4L,FGFR1,AMIGO1,MAGI2,CTNNB1,TWF2,BCL11A,TENM2,NTRK3,WNT3,SORBS1,RHOA,TRIOBP
Glycoprotein catabolic process	11	0.298	1	0.261	1	MANBA
Cell_matrix adhesion	159	4.31	6	0.262	1	SEMA3E,ITGA11,CTNNB1,TNXB,SORBS1,RHOA
Negative regulation of cell adhesion	96	2.6	4	0.263	1	SEMA3E,ADAM22,PRKG1,PTPRO
Small GTPase mediated signal transduction	596	16.1	19	0.264	1	DGKI,ARHGAP15,SYNGAP1,RSU1,MYO9B,CUL3,DOCK8,ARFGEF2,GMIP,RHOJ,RASGRP4,NGEF,GBF1,NKIRAS1,ELMO1,PREX1,DOCK4,RHOA,PIK3R2
Insulin receptor signaling pathway	192	5.2	7	0.265	1	RPTOR,FGFR1,PRKAG2,FOXO3,SORBS1,FOXO6,PIK3R2
Generation of a signal involved in cell_cell signaling	393	10.6	13	0.269	1	TSNARE1,PDE8B,CACNA2D2,KCNG2,PCLO,CHRNA3,CACNA1C,GRIK1,SYT1,KCNB1,CADPS,HLA-DRB5,HLA-DRB1
Synapse organization	161	4.36	6	0.271	1	SEMA3E,CACNA2D2,CTNNB1,CACNB2,ANK3,ATP2B2
Regulation of lymphocyte activation	360	9.75	12	0.272	1	HLA-DMA,DPP4,CBLB,HLA-DQA1,MEF2C,CTNNB1,HLA-DRB5,HLA-DRB1,HLA-DQB1,BTN2A2,GLI3,PIK3R2
Androgen receptor signaling pathway	67	1.81	3	0.272	1	ESR2,CTNNB1,RHOA
Regulation of hydrolase activity	843	22.8	26	0.273	1	PDE1C,PTPRN2,DGKI,ARHGAP15,SYNGAP1,WRN,PRKD1,PKP4,ITIH3,MYO9B,FGFR1,MEF2C,GMIP,MAGI2,RASGRP4,NGEF,FURIN,PRKG1,ZFYVE1,PPP2R2B,RGS6,NTRK3,PREX1,DOCK4,CSRNP3,RHOA
Purine nucleotide metabolic process	844	22.9	26	0.275	1	PTPRN2,DGKI,ARHGAP15,GNAI1,SYNGAP1,WRN,EFL1,PKP4,PDE8B,MYO9B,GABBR1,PFAS,ATP2A2,NT5C2,GUCY1A2,PRKAG2,GMIP,RHOJ,NGEF,PRKG1,PDE4B,RGS6,NTRK3,PREX1,ATP2B2,DOCK4
Dephosphorylation	295	7.99	10	0.279	1	PTPRN2,PPM1E,MEF2C,MAGI2,IMPA2,PTPRF,PTPRO,ZFYVE1,PPP2R2B,CSRNP3
Leukocyte activation	707	19.1	22	0.28	1	KMT2E,FOXP1,HLA-DMA,BANK1,DPP4,HDAC4,CBLB,HLA-DQA1,MEF2C,CTNNB1,MICA,BCL11A,HLA-DRB5,HLA-DRB1,HLA-DQB1,PREX1,BTN2A2,BCL11B,GLI3,PIK3R2,BTN3A1,HDAC9
Gene silencing	99	2.68	4	0.281	1	KMT2D,UTY,TNRC6A,SND1
Post_translational protein modification	196	5.31	7	0.282	1	GALNT12,F2,ST3GAL3,FURIN,RFT1,GALNT1,GALNT10
Potassium ion transport	131	3.55	5	0.282	1	DPP6,KCNG2,NEDD4L,ANK3,KCNN2
Regulation of developmental process	1880	50.9	55	0.286	1	NREP,SEMA3E,HLA-B,KMT2E,ARHGAP15,SYNGAP1,FOXP1,SEMA3A,HLA-DMA,FEZ1,MAPT,PTCH1,PRKD1,F2,ZNF536,TCF4,CTR9,HDAC4,ZFPM2,CNTN4,CBLB,CITED1,CHRNA3,LDB1,FGFR1,XRCC6,AMIGO1,MEF2C,RHOJ,ZSWIM6,DBN1,MAGI2,SOX5,CTNNB1,NGEF,MED27,TWF2,ESRRB,BCL11A,TSHZ3,FOXO3,PTPRO,SEMA3F,RGS6,NTRK3,WNT3,PREX1,BRWD1,TENM4,BCL11B,FOXO6,GLI3,RHOA,TRIOBP,HDAC9
Pattern specification process	503	13.6	16	0.29	1	SEMA3E,SYNGAP1,FOXP1,PTCH1,CITED1,LDB1,FGFR1,MEF2C,PALB2,CTNNB1,FOXO3,RNF111,WNT3,FOXO6,GLI3,DNAH11
Maintenance of protein location in cell	101	2.74	4	0.293	1	DBN1,CTNNB1,ANK3,SYNE1
Negative regulation of translation	70	1.9	3	0.295	1	GIGYF2,TNRC6A,FXR1
Regulation of cell growth	302	8.18	10	0.303	1	SEMA3A,ESR2,MAPT,F2,TWF2,BCL11A,SEMA3F,NTRK3,WNT3,RHOA
Regulation of action potential	169	4.58	6	0.309	1	DPP6,ADAM22,AMIGO1,CTNNB1,ANK3,TENM4
Nucleotide_excision repair	104	2.82	4	0.311	1	RPA3,SLC30A9,RFC2,POLR2E
Regulation of growth	548	14.8	17	0.317	1	FOXP1,SEMA3A,ESR2,MAPT,WRN,PTCH1,F2,CACNA2D2,CACNA1C,FGFR1,MEF2C,TWF2,BCL11A,SEMA3F,NTRK3,WNT3,RHOA
Positive regulation of transcription, DNA_dependent	1260	34.1	37	0.323	1	NPAS3,KMT2D,KMT2A,KMT2E,FOXP1,ESRRG,PRKD1,MDK,TCF4,CTR9,RPTOR,HDAC4,ZFPM2,ZNF398,ZMIZ1,CITED1,LDB1,ARID1B,XRCC6,SLC30A9,CREB5,MEF2C,ZKSCAN3,SOX5,CTNNB1,ESRRB,MAML3,BCL11A,FOXO3,RNF111,ZMIZ2,NFIX,THRB,BCL11B,FOXO6,CSRNP3,GLI3
Positive regulation of transcription, DNA_dependent	1260	34.1	37	0.323	1	NPAS3,KMT2D,KMT2A,KMT2E,FOXP1,ESRRG,PRKD1,MDK,TCF4,CTR9,RPTOR,HDAC4,ZFPM2,ZNF398,ZMIZ1,CITED1,LDB1,ARID1B,XRCC6,SLC30A9,CREB5,MEF2C,ZKSCAN3,SOX5,CTNNB1,ESRRB,MAML3,BCL11A,FOXO3,RNF111,ZMIZ2,NFIX,THRB,BCL11B,FOXO6,CSRNP3,GLI3
Negative regulation of transcription from RNA polymerase II promoter	552	15	17	0.328	1	ESR2,PTCH1,TCF4,CTR9,HDAC4,ZFPM2,NEDD4L,FGFR1,MEF2C,CTNNB1,FOXO3,TENM2,NFIX,THRB,TRIM33,GLI3,HDAC9
Actin filament polymerization	107	2.9	4	0.33	1	TWF2,PREX1,RHOA,TRIOBP
Regulation of actin polymerization or depolymerization	107	2.9	4	0.33	1	TWF2,PREX1,RHOA,TRIOBP
Adaptive immune response	241	6.53	8	0.33	1	HLA-DMA,MEF2C,CD55,ABCB9,HLA-DRB5,BTN3A2,HLA-DRB1,HLA-DQB1
Cell_substrate adhesion	241	6.53	8	0.33	1	SEMA3E,ITGA11,CTNNB1,PTPRO,TNXB,SORBS1,RHOA,TRIOBP
Protein processing	140	3.79	5	0.33	1	PTCH1,CD55,FURIN,IMMP2L,GLI3
Response to drug	344	9.32	11	0.33	1	KMT2A,GRIN2A,MDK,HDAC4,PPM1E,PFAS,MEF2C,CTNNB1,SRR,PDE4B,RHOA
Myoblast differentiation	44	1.19	2	0.335	1	MEF2C,CTNNB1
Regulation of actin filament length	108	2.93	4	0.336	1	TWF2,PREX1,RHOA,TRIOBP
Developmental maturation	177	4.79	6	0.347	1	ESR2,CNTNAP2,FGFR1,CTNNB1,FOXO3,RHOA
Positive regulation of cytoskeleton organization	110	2.98	4	0.348	1	MAPT,PPM1E,NTRK3,RHOA
DNA recombination	247	6.69	8	0.354	1	RPA3,FOXP1,WRN,MSH5,XRCC6,PALB2,RFC2,BCL11B
Regulation of hormone secretion	213	5.77	7	0.356	1	PDE8B,CACNA2D2,KCNG2,CACNA1C,KCNB1,HLA-DRB5,HLA-DRB1
Microtubule_based movement	179	4.85	6	0.357	1	MAPT,DYNC1I1,KLC1,KIF5C,KIF21B,DNAH11
Maintenance of location in cell	112	3.03	4	0.36	1	DBN1,CTNNB1,ANK3,SYNE1
Post_Golgi vesicle_mediated transport	79	2.14	3	0.362	1	ARFGEF2,ANK3,GBF1
Chromatin organization	637	17.3	19	0.366	1	KDM5D,KMT2D,KMT2A,MSL2,KMT2E,RERE,PRKD1,CTR9,SGF29,HDAC4,L3MBTL4,LDB1,ARID1B,KDM4A,JMJD1C,RBL2,KDM3B,HDAC9,TLK1
Intracellular steroid hormone receptor signaling pathway	113	3.06	4	0.367	1	KMT2D,ESR2,CTNNB1,RHOA
Detection of stimulus	216	5.85	7	0.369	1	HLA-B,PKD1L3,COL11A1,SYT1,HLA-DRB5,HLA-DRB1,ATP2B2
Cell activation	960	26	28	0.369	1	DGKI,KMT2E,GNAI1,FOXP1,HLA-DMA,BANK1,DPP4,F2,HDAC4,CBLB,CALU,HLA-DQA1,MEF2C,CTNNB1,PRKG1,MICA,BCL11A,HLA-DRB5,HLA-DRB1,HLA-DQB1,PREX1,BTN2A2,BCL11B,GLI3,RHOA,PIK3R2,BTN3A1,HDAC9
Phosphatidylinositol_mediated signaling	148	4.01	5	0.373	1	F2,FGFR1,FOXO3,RHOA,PIK3R2
Vesicle localization	82	2.22	3	0.384	1	DYNC1I1,CUL3,GBF1
Transforming growth factor beta receptor signaling pathway	221	5.99	7	0.391	1	NREP,NEDD4L,CITED1,FURIN,RNF111,TRIM33,RHOA
Positive regulation of RNA metabolic process	1330	36.1	38	0.394	1	NPAS3,KMT2D,KMT2A,KMT2E,FOXP1,ESRRG,PRKD1,MDK,TCF4,CTR9,RPTOR,HDAC4,ZFPM2,ZNF398,ZMIZ1,CITED1,LDB1,ARID1B,XRCC6,SLC30A9,CREB5,MEF2C,ZKSCAN3,SOX5,CTNNB1,ESRRB,MAML3,BCL11A,FOXO3,RNF111,POLR2E,ZMIZ2,NFIX,THRB,BCL11B,FOXO6,CSRNP3,GLI3
DNA_dependent transcription, elongation	118	3.2	4	0.397	1	TAF1C,CTR9,LDB1,POLR2E
TRNA processing	84	2.28	3	0.399	1	TYW1B,PUS7,CDKAL1
Protein tetramerization	84	2.28	3	0.399	1	SRR,HLA-DRB5,HLA-DRB1
Protein maturation	153	4.14	5	0.4	1	PTCH1,CD55,FURIN,IMMP2L,GLI3
Regulation of cell adhesion	294	7.96	9	0.402	1	SEMA3E,ADAM22,DPP4,PKP4,LDB1,PRKG1,PTPRO,RHOA,TRIOBP
Lymphocyte differentiation	260	7.04	8	0.408	1	FOXP1,HLA-DMA,HDAC4,CTNNB1,BCL11A,BCL11B,GLI3,HDAC9
Cytokinesis	120	3.25	4	0.41	1	PKP4,CUL3,ANK3,RHOA
Glutamate receptor signaling pathway	52	1.41	2	0.413	1	GRIN2A,GRIK1
Hormone secretion	262	7.1	8	0.416	1	PDE8B,CACNA2D2,KCNG2,PCLO,CACNA1C,KCNB1,HLA-DRB5,HLA-DRB1
Regulation of neurotransmitter levels	157	4.25	5	0.421	1	TSNARE1,PCLO,CHRNA3,SYT1,CADPS
Humoral immune response	157	4.25	5	0.421	1	MEF2C,CD55,HLA-DRB5,HLA-DRB1,HLA-DQB1
Regulation of chromosome organization	122	3.3	4	0.422	1	PRKD1,CTR9,CTNNB1,TLK1
Regulation of translation	228	6.18	7	0.422	1	GIGYF2,TNRC6A,FXR1,ETF1,CPEB1,FOXO3,RHOA
Calcium ion transport	300	8.13	9	0.425	1	SLC8A3,F2,ATP2A2,CACNA1C,CTNNB1,CACNB2,CACNA1I,ATP2B2,RHOA
Cell projection assembly	229	6.2	7	0.427	1	SPAG16,CARMIL1,TWF2,PPP1R16B,PTPRO,TENM2,NEURL1
Chromosome organization	878	23.8	25	0.427	1	KDM5D,KMT2D,KMT2A,MSL2,RPA3,KMT2E,RERE,WRN,PRKD1,CTR9,SGF29,HDAC4,L3MBTL4,LDB1,ARID1B,MSH5,XRCC6,CTNNB1,KDM4A,JMJD1C,RFC2,RBL2,KDM3B,HDAC9,TLK1
Regulation of cytokine secretion	88	2.38	3	0.428	1	HLA-DRB5,HLA-DRB1,BTN2A2
B cell activation	194	5.25	6	0.429	1	FOXP1,BANK1,HDAC4,MEF2C,BCL11A,HDAC9
Smooth muscle contraction	89	2.41	3	0.435	1	CHRNA3,CACNA1C,TSHZ3
Homeostasis of number of cells	196	5.31	6	0.439	1	KMT2E,GIGYF2,LDB1,MEF2C,FOXO3,PDE4B
Establishment of organelle localization	125	3.39	4	0.44	1	FEZ1,MAPT,CUL3,GBF1
Negative regulation of growth	197	5.34	6	0.444	1	SEMA3A,ESR2,PTCH1,BCL11A,SEMA3F,WNT3
Metal ion transport	631	17.1	18	0.445	1	SLC8A3,DPP6,F2,HFE,KCNG2,NEDD4L,ATP2A2,CACNA1C,SLC30A9,CTNNB1,CACNB2,ANK3,CACNA1I,CNNM2,KCNN2,SLC39A8,ATP2B2,RHOA
Mesoderm development	126	3.41	4	0.446	1	EXT1,FGFR1,PALB2,WNT3
Cellular response to nutrient levels	126	3.41	4	0.446	1	WRN,HFE,TNRC6A,RPTOR
Regulation of cytoskeleton organization	306	8.29	9	0.449	1	SEMA3E,MAPT,PPM1E,CTNNB1,TWF2,NTRK3,PREX1,RHOA,TRIOBP
Intracellular receptor mediated signaling pathway	270	7.31	8	0.449	1	KMT2D,KMT2E,ESR2,ZNF536,NR1D2,CTNNB1,ESRRB,RHOA
Activation of phospholipase C activity	56	1.52	2	0.45	1	PDE1C,RASGRP4
Negative regulation of angiogenesis	56	1.52	2	0.45	1	SEMA3E,FOXO6
Regulation of synapse structure and activity	56	1.52	2	0.45	1	SYNGAP1,MEF2C
Energy reserve metabolic process	199	5.39	6	0.454	1	CACNA2D2,KCNG2,CACNA1C,PRKAG2,KCNB1,SORBS1
Ovulation cycle	92	2.49	3	0.456	1	ESR2,FOXO3,IMMP2L
Cyclic nucleotide metabolic process	164	4.44	5	0.458	1	PDE8B,GABBR1,GUCY1A2,PDE4B,ATP2B2
Blood coagulation	564	15.3	16	0.461	1	SLC8A3,DGKI,GNAI1,F2,KLC1,DOCK8,ZFPM2,CALU,ATP2A2,GUCY1A2,CARMIL1,PRKG1,JMJD1C,ATP2B2,RHOA,PIK3R2
Cellular component disassembly	310	8.4	9	0.464	1	MAPT,DPP4,KLC1,MMP16,ETF1,CTNNB1,FURIN,TWF2,TRIOBP
Ectoderm development	23	0.623	1	0.469	1	CTNNB1
Learning or memory	166	4.5	5	0.469	1	SYNGAP1,GRIN2A,MDK,CACNA1C,MEF2C
Hemopoiesis	640	17.3	18	0.469	1	KMT2A,HLA-B,KMT2E,FOXP1,HLA-DMA,TET2,CTR9,HDAC4,LDB1,MEF2C,RASGRP4,CTNNB1,BCL11A,FOXO3,WNT3,BCL11B,GLI3,HDAC9
Production of molecular mediator of immune response	130	3.52	4	0.47	1	FOXP1,HLA-DRB5,HLA-DRB1,HLA-DQB1
Coagulation	568	15.4	16	0.473	1	SLC8A3,DGKI,GNAI1,F2,KLC1,DOCK8,ZFPM2,CALU,ATP2A2,GUCY1A2,CARMIL1,PRKG1,JMJD1C,ATP2B2,RHOA,PIK3R2
Protein polymerization	167	4.52	5	0.474	1	MAPT,TWF2,PREX1,RHOA,TRIOBP
Establishment of vesicle localization	59	1.6	2	0.477	1	CUL3,GBF1
Hemostasis	570	15.4	16	0.478	1	SLC8A3,DGKI,GNAI1,F2,KLC1,DOCK8,ZFPM2,CALU,ATP2A2,GUCY1A2,CARMIL1,PRKG1,JMJD1C,ATP2B2,RHOA,PIK3R2
Cell_cell adhesion	461	12.5	13	0.481	1	ANXA9,CDHR4,DPP4,CLSTN2,CNTN4,COL11A1,AMIGO1,CTNND1,CTNNB1,PRKG1,TENM2,TNXB,PCDH9
Detection of stimulus involved in sensory perception	96	2.6	3	0.484	1	PKD1L3,COL11A1,ATP2B2
Regulation of angiogenesis	169	4.58	5	0.485	1	SEMA3E,PRKD1,CTNNB1,FOXO6,HDAC9
Neuron apoptotic process	169	4.58	5	0.485	1	CITED1,MEF2C,PPP2R2B,SRPK2,RHOA
Nucleus organization	60	1.63	2	0.486	1	SRPK2,SYNE1
Negative regulation of immune system process	207	5.61	6	0.491	1	CBLB,CD55,HLA-DRB5,HLA-DRB1,BTN2A2,GLI3
Immune system development	722	19.6	20	0.492	1	KMT2A,HLA-B,KMT2E,FOXP1,HLA-DMA,TET2,CTR9,HDAC4,CBLB,LDB1,XRCC6,MEF2C,RASGRP4,CTNNB1,BCL11A,FOXO3,WNT3,BCL11B,GLI3,HDAC9
Protein oligomerization	357	9.67	10	0.502	1	KCNG2,MAGI2,CTNNB1,SYT1,KCNB1,SRR,BCL11A,HLA-DRB5,HLA-DRB1,CCDC88C
Actin polymerization or depolymerization	136	3.68	4	0.505	1	TWF2,PREX1,RHOA,TRIOBP
TRNA metabolic process	173	4.69	5	0.505	1	TYW1B,GATB,PPA2,PUS7,CDKAL1
Transition metal ion transport	100	2.71	3	0.511	1	HFE,SLC30A9,SLC39A8
Regulation of homeostatic process	324	8.78	9	0.517	1	F2,CACNA1C,LDB1,CTNNB1,ANK3,FOXO3,HLA-DRB5,HLA-DRB1,TENM4
Transcription from RNA polymerase III promoter	64	1.73	2	0.521	1	RPTOR,POLR2E
Homophilic cell adhesion	139	3.76	4	0.522	1	CDHR4,CLSTN2,AMIGO1,PCDH9
Double_strand break repair	139	3.76	4	0.522	1	RPA3,XRCC6,ATP23,PALB2
Muscle cell differentiation	363	9.83	10	0.524	1	FOXP1,CACNA2D2,HDAC4,MEF2C,CTNNB1,CACNB2,TSHZ3,SYNE1,FOXO6,HDAC9
Notch signaling pathway	177	4.79	5	0.526	1	TNRC6A,FURIN,MAML3,NEURL1,HDAC9
Nucleotide metabolic process	1040	28.3	28	0.549	1	PTPRN2,DGKI,ARHGAP15,GNAI1,SYNGAP1,WRN,EFL1,PKP4,PDE8B,FHIT,MYO9B,GABBR1,PFAS,ATP2A2,NT5C2,GUCY1A2,PRKAG2,GMIP,RHOJ,NGEF,PRKG1,DPYD,PDE4B,RGS6,NTRK3,PREX1,ATP2B2,DOCK4
CAMP_mediated signaling	29	0.785	1	0.549	1	PCLO
S phase of mitotic cell cycle	144	3.9	4	0.55	1	RPA3,GIGYF2,PSMA5,RFC2
Myeloid cell differentiation	296	8.02	8	0.553	1	KMT2E,TET2,CTR9,LDB1,MEF2C,RASGRP4,CTNNB1,FOXO3
Proteoglycan biosynthetic process	68	1.84	2	0.553	1	EXT1,CTNNB1
Calcium_mediated signaling	107	2.9	3	0.557	1	HDAC4,CACNA1C,TENM2
Regulation of cellular pH	30	0.813	1	0.562	1	CLCN3
Striated muscle contraction	108	2.93	3	0.564	1	UTY,HDAC4,CACNA1C
T cell differentiation	186	5.04	5	0.57	1	HLA-DMA,CTNNB1,BCL11A,BCL11B,GLI3
Epithelial cell differentiation	339	9.18	9	0.572	1	ESR2,PTCH1,CITED1,MEF2C,MAGI2,CTNND1,CTNNB1,PTPRO,BCL11B
Hematopoietic or lymphoid organ development	679	18.4	18	0.572	1	KMT2A,HLA-B,KMT2E,FOXP1,HLA-DMA,TET2,CTR9,HDAC4,LDB1,MEF2C,RASGRP4,CTNNB1,BCL11A,FOXO3,WNT3,BCL11B,GLI3,HDAC9
Regulation of body fluid levels	680	18.4	18	0.575	1	SLC8A3,DGKI,GNAI1,F2,KLC1,DOCK8,ZFPM2,CALU,ATP2A2,GUCY1A2,CARMIL1,PRKG1,PTPRO,JMJD1C,ATP2B2,NEURL1,RHOA,PIK3R2
Protein targeting to mitochondrion	71	1.92	2	0.577	1	PPP2R2B,IMMP2L
Mitotic cell cycle checkpoint	149	4.04	4	0.577	1	PSMA5,ANAPC4,MAD1L1,PPP2R5C
Cellular response to extracellular stimulus	149	4.04	4	0.577	1	WRN,HFE,TNRC6A,RPTOR
Protein homooligomerization	226	6.12	6	0.577	1	KCNG2,SYT1,KCNB1,SRR,BCL11A,CCDC88C
Chromatin remodeling	111	3.01	3	0.582	1	RERE,HDAC4,ARID1B
Organelle localization	189	5.12	5	0.584	1	FEZ1,MAPT,DYNC1I1,CUL3,GBF1
Response to external stimulus	1510	40.9	40	0.585	1	SEMA3E,HLA-B,FOXP1,SEMA3A,GRIN2A,FEZ1,WRN,PRKD1,F2,HFE,TNRC6A,RPTOR,CNTN4,COL11A1,SEMA6D,EXT1,KIF5C,CACNA1C,FGFR1,RASGRP4,CD55,CACNB2,ANK3,PRKG1,CACNA1I,PSPH,PTPRO,HLA-DRB5,PDE4B,SEMA3F,HLA-DRB1,TENM2,NTRK3,WNT3,ATP2B2,DOCK4,BCL11B,GLI3,NEURL1,RHOA
Response to steroid hormone stimulus	267	7.23	7	0.588	1	KMT2D,MDK,CITED1,CTNNB1,PSPH,NTRK3,RHOA
Negative regulation of transcription, DNA_dependent	987	26.7	26	0.589	1	KMT2D,FOXP1,ESR2,UTY,PTCH1,TCF4,CTR9,HDAC4,ZFPM2,NEDD4L,CITED1,LDB1,FGFR1,XRCC6,MEF2C,SOX5,CTNNB1,TSHZ3,FOXO3,KDM4A,TENM2,NFIX,THRB,TRIM33,GLI3,HDAC9
Negative regulation of transcription, DNA_dependent	987	26.7	26	0.589	1	KMT2D,FOXP1,ESR2,UTY,PTCH1,TCF4,CTR9,HDAC4,ZFPM2,NEDD4L,CITED1,LDB1,FGFR1,XRCC6,MEF2C,SOX5,CTNNB1,TSHZ3,FOXO3,KDM4A,TENM2,NFIX,THRB,TRIM33,GLI3,HDAC9
Neurological system process	1480	40	39	0.593	1	DPP6,GNAI1,ADAM22,SYNGAP1,GRIN2A,GIGYF2,TSNARE1,MDK,BBS9,CHRNA5,CACNA2D2,KCNG2,CNTNAP2,PKD1L3,PCLO,GABBR1,BSN,CNTN4,COL11A1,CHRNA3,CACNA1C,FGFR1,AMIGO1,MEF2C,GRIK1,DBN1,CTNNB1,SYT1,CACNB2,KCNB1,ANK3,CADPS,TSHZ3,SHISA9,KCNN2,NOVA1,THRB,ATP2B2,TENM4
Sperm motility	33	0.894	1	0.596	1	NEURL1
Maintenance of location	192	5.2	5	0.598	1	DBN1,CTNNB1,ANK3,TWF2,SYNE1
S phase	153	4.14	4	0.598	1	RPA3,GIGYF2,PSMA5,RFC2
Viral reproduction	803	21.7	21	0.599	1	HLA-B,PSMA5,VRK2,ZSCAN9,KLC1,THOC7,NEDD4L,SND1,ZSCAN12,XRCC6,ZSCAN31,ZKSCAN3,FURIN,MICA,KDM4A,POLR2E,SRPK2,NTRK3,ELMO1,ZKSCAN8,RHOA
Body fluid secretion	74	2	2	0.6	1	ATP2B2,NEURL1
Exocytosis	309	8.37	8	0.602	1	TSNARE1,EXOC4,PCLO,CALU,ARFGEF2,CACNA1C,SYT1,CADPS
Cellular polysaccharide metabolic process	115	3.11	3	0.606	1	EXT1,PRKAG2,SORBS1
Interaction with host	426	11.5	11	0.608	1	HLA-B,VRK2,KLC1,THOC7,NEDD4L,SND1,MICA,KDM4A,POLR2E,NTRK3,RHOA
Embryonic morphogenesis	581	15.7	15	0.613	1	PTCH1,CTR9,CUL3,COL11A1,EXT1,LDB1,FGFR1,MEF2C,CTNNB1,ESRRB,WNT3,ATP2B2,TENM4,GLI3,AFF3
Cell cycle arrest	428	11.6	11	0.614	1	RPA3,KMT2E,PSMA5,ANAPC4,CUL3,RPTOR,PRKAG2,MAD1L1,MAGI2,RFC2,PPP2R5C
Amine transport	76	2.06	2	0.614	1	CHRNA3,GRIK1
Cytoskeleton_dependent intracellular transport	76	2.06	2	0.614	1	MAPT,DYNC1I1
Positive regulation of nucleobase_containing compound metabolic process	1490	40.4	39	0.616	1	NPAS3,KMT2D,KMT2A,KMT2E,FOXP1,ESRRG,PRKD1,MDK,TCF4,CTR9,RPTOR,HDAC4,ZFPM2,ZNF398,ZMIZ1,CITED1,LDB1,ARID1B,GUCY1A2,XRCC6,SLC30A9,CREB5,MEF2C,ZKSCAN3,SOX5,CTNNB1,ESRRB,MAML3,BCL11A,FOXO3,RNF111,POLR2E,ZMIZ2,NFIX,THRB,BCL11B,FOXO6,CSRNP3,GLI3
Protein secretion	196	5.31	5	0.616	1	HLA-DRB5,BTN3A2,HLA-DRB1,BTN2A2,BTN3A1
Proteoglycan metabolic process	117	3.17	3	0.618	1	COL11A1,EXT1,CTNNB1
DNA damage response, signal transduction by p53 class mediator	117	3.17	3	0.618	1	PSMA5,FOXO3,PPP2R5C
Cell division	507	13.7	13	0.62	1	GNAI1,PTCH1,MDK,PKP4,ANAPC4,CUL3,FGFR1,MAD1L1,NEK4,STAG1,ANK3,PARD3B,RHOA
Regulation of cell_cell adhesion	77	2.09	2	0.621	1	DPP4,PRKG1
Cellular membrane organization	471	12.8	12	0.627	1	SYNGAP1,PTCH1,CUL3,CNTNAP2,DYSF,ARFGEF2,MAGI2,SNAP91,ANK3,GBF1,ELMO1,SORBS1
Cellular component disassembly involved in execution phase of apoptosis	78	2.11	2	0.628	1	MAPT,CTNNB1
Actin filament_based movement	78	2.11	2	0.628	1	UTY,MYO9B
One_carbon metabolic process	36	0.975	1	0.628	1	MTHFD1L
Cyclic_nucleotide_mediated signaling	36	0.975	1	0.628	1	PCLO
Embryo development	1080	29.4	28	0.633	1	KMT2D,KMT2A,FOXP1,UTY,PTCH1,CTR9,CUL3,ZFPM2,COL11A1,EXT1,ZMIZ1,CITED1,LDB1,FGFR1,MEF2C,PALB2,SOX5,CTNNB1,ESRRB,TSHZ3,FOXO3,WNT3,ATP2B2,TENM4,FOXO6,AMBRA1,GLI3,AFF3
Positive regulation of epithelial cell proliferation	120	3.25	3	0.635	1	FOXP1,PRKD1,CTNNB1
DNA_dependent DNA replication	121	3.28	3	0.641	1	RPA3,WRN,RFC2
Negative regulation of cytoskeleton organization	80	2.17	2	0.642	1	TWF2,TRIOBP
Monovalent inorganic cation homeostasis	80	2.17	2	0.642	1	NEDD4L,CLCN3
Protein complex assembly	861	23.3	22	0.644	1	MAGI1,KMT2A,HLA-DMA,MAPT,HFE,KCNG2,CHRNA3,MAGI2,SNAP91,CTNNB1,SYT1,KCNB1,SRR,TWF2,CADPS,BCL11A,HLA-DRB5,HLA-DRB1,CCDC88C,PREX1,RHOA,TRIOBP
Extracellular structure organization	242	6.55	6	0.644	1	THSD4,DPP4,COL11A1,MMP16,FURIN,TNXB
Activation of immune response	399	10.8	10	0.644	1	CBLB,HLA-DQA1,MEF2C,CD55,MICA,HLA-DRB5,HLA-DRB1,HLA-DQB1,PIK3R2,BTN3A1
Spermatid development	81	2.19	2	0.649	1	PPP2R2B,NEURL1
Morphogenesis of an epithelium	440	11.9	11	0.65	1	SEMA3E,SEMA3A,ESR2,PTCH1,CITED1,FGFR1,MEF2C,MAGI2,CTNND1,CTNNB1,GLI3
Cytoskeleton organization	980	26.5	25	0.653	1	SEMA3E,MYO18A,FOXP1,MAPT,KIZ,CUL3,PCLO,PPM1E,CARMIL1,RHOJ,DBN1,CTNNB1,PRKG1,TWF2,CCDC88C,NTRK3,TNXB,SYNE1,ELMO1,PREX1,BRWD1,SORBS1,NEURL1,RHOA,TRIOBP
Spliceosomal complex assembly	39	1.06	1	0.658	1	SRPK2
Leukocyte differentiation	404	10.9	10	0.659	1	HLA-B,KMT2E,FOXP1,HLA-DMA,HDAC4,CTNNB1,BCL11A,BCL11B,GLI3,HDAC9
Golgi vesicle transport	206	5.58	5	0.66	1	PRKD1,CUL3,ARFGEF2,ANK3,GBF1
DNA modification	83	2.25	2	0.662	1	KMT2E,TET2
Second_messenger_mediated signaling	166	4.5	4	0.662	1	PCLO,HDAC4,CACNA1C,TENM2
Negative regulation of RNA metabolic process	1020	27.7	26	0.664	1	KMT2D,FOXP1,ESR2,UTY,PTCH1,TCF4,CTR9,HDAC4,ZFPM2,NEDD4L,CITED1,LDB1,FGFR1,XRCC6,MEF2C,SOX5,CTNNB1,TSHZ3,FOXO3,KDM4A,TENM2,NFIX,THRB,TRIM33,GLI3,HDAC9
Mitotic spindle organization	40	1.08	1	0.667	1	RHOA
Polysaccharide metabolic process	126	3.41	3	0.668	1	EXT1,PRKAG2,SORBS1
Endothelial cell migration	126	3.41	3	0.668	1	PRKD1,DPP4,HDAC9
Heart development	487	13.2	12	0.673	1	FOXP1,UTY,PTCH1,ZFPM2,COL11A1,ZMIZ1,FGFR1,MEF2C,CTNNB1,TENM4,GLI3,HDAC9
Positive regulation of immune response	487	13.2	12	0.673	1	HLA-DMA,CBLB,HLA-DQA1,MEF2C,CD55,ABCB9,MICA,HLA-DRB5,HLA-DRB1,HLA-DQB1,PIK3R2,BTN3A1
Regulation of cellular component organization	1520	41.3	39	0.673	1	SEMA3E,ARHGAP15,SYNGAP1,SEMA3A,FEZ1,ESR2,MAPT,PRKD1,DPP4,F2,ANAPC4,CTR9,PPM1E,NEDD4L,CITED1,CHRNA3,FGFR1,AMIGO1,ETF1,RHOJ,MAD1L1,DBN1,MAGI2,CTNNB1,NGEF,TWF2,PPP1R16B,BCL11A,PTPRO,SEMA3F,TENM2,NTRK3,WNT3,PREX1,BRWD1,SORBS1,RHOA,TRIOBP,TLK1
Regulation of muscle contraction	127	3.44	3	0.673	1	HDAC4,CHRNA3,CACNA1C
Positive regulation of cell adhesion	127	3.44	3	0.673	1	LDB1,RHOA,TRIOBP
Tissue morphogenesis	566	15.3	14	0.675	1	SEMA3E,SEMA3A,ESR2,PTCH1,ZFPM2,COL11A1,CITED1,FGFR1,MEF2C,MAGI2,CTNND1,CTNNB1,WNT3,GLI3
Reciprocal meiotic recombination	41	1.11	1	0.676	1	MSH5
Regulation of endocytosis	128	3.47	3	0.678	1	PRKD1,NEDD4L,MAGI2
Spermatid differentiation	86	2.33	2	0.681	1	PPP2R2B,NEURL1
Regulation of G_protein coupled receptor protein signaling pathway	129	3.49	3	0.683	1	F2,RASGRP4,RGS6
Signal transduction in response to DNA damage	129	3.49	3	0.683	1	PSMA5,FOXO3,PPP2R5C
Positive regulation of transport	570	15.4	14	0.685	1	KMT2A,PTCH1,F2,NEDD4L,GRIK1,MAGI2,CACNB2,ANK3,HLA-DRB5,HLA-DRB1,ATP2B2,SORBS1,GLI3,RHOA
Regulation of multicellular organismal process	2480	67.1	64	0.686	1	NREP,SEMA3E,HLA-B,KMT2E,SYNGAP1,FOXP1,SEMA3A,HLA-DMA,GRIN2A,FEZ1,MAPT,PTCH1,PRKD1,F2,ZNF536,TCF4,CACNA2D2,KCNG2,CTR9,HDAC4,ZFPM2,CNTN4,CBLB,ATP2A2,ARFGEF2,CITED1,CHRNA3,CACNA1C,LDB1,FGFR1,XRCC6,AMIGO1,MEF2C,GRIK1,ZSWIM6,DBN1,MAGI2,SOX5,CTNNB1,NGEF,FURIN,PRKG1,TWF2,BCL11A,TSHZ3,FOXO3,PTPRO,HLA-DRB5,SHISA9,SEMA3F,HLA-DRB1,RGS6,NTRK3,WNT3,THRB,PREX1,ATP2B2,BTN2A2,TENM4,BCL11B,FOXO6,GLI3,RHOA,HDAC9
Protein dephosphorylation	172	4.66	4	0.689	1	PTPRN2,PPM1E,PTPRF,PTPRO
Cellular homeostasis	883	23.9	22	0.69	1	SLC8A3,DPP6,ADAM22,GRIN2A,TMX2,F2,HFE,NEDD4L,ATP2A2,CKB,CHRNA3,CACNA1C,AMIGO1,GRIK1,CD55,CTNNB1,ANK3,HLA-DRB5,HLA-DRB1,CLCN3,ATP2B2,TENM4
Secondary metabolic process	44	1.19	1	0.702	1	CITED1
Focal adhesion assembly	44	1.19	1	0.702	1	SORBS1
Cation transport	851	23	21	0.703	1	SLC8A3,DPP6,F2,HFE,KCNG2,PKD1L3,NEDD4L,ATP2A2,CHRNA3,CACNA1C,PRKAG2,SLC30A9,CTNNB1,CACNB2,ANK3,CACNA1I,CNNM2,KCNN2,SLC39A8,ATP2B2,RHOA
Cation transport	851	23	21	0.703	1	SLC8A3,DPP6,F2,HFE,KCNG2,PKD1L3,NEDD4L,ATP2A2,CHRNA3,CACNA1C,PRKAG2,SLC30A9,CTNNB1,CACNB2,ANK3,CACNA1I,CNNM2,KCNN2,SLC39A8,ATP2B2,RHOA
Neuropeptide signaling pathway	90	2.44	2	0.705	1	PKD1L3,SORCS3
Cellular carbohydrate metabolic process	259	7.02	6	0.707	1	HDAC4,GPD2,EXT1,PRKAG2,IMPA2,SORBS1
Negative regulation of protein metabolic process	540	14.6	13	0.708	1	GRIN2A,GIGYF2,PSMA5,F2,ANAPC4,USP4,TNRC6A,PPM1E,FXR1,PRKAG2,CD55,FURIN,NTRK3
Adenylate cyclase_inhibiting G_protein coupled receptor signaling pathway	45	1.22	1	0.71	1	GNAI1
Base_excision repair	45	1.22	1	0.71	1	WRN
Detection of chemical stimulus	91	2.46	2	0.711	1	PKD1L3,SYT1
Wound healing	700	19	17	0.714	1	SLC8A3,DGKI,GNAI1,F2,KLC1,DOCK8,ZFPM2,DYSF,CALU,ATP2A2,GUCY1A2,CARMIL1,PRKG1,JMJD1C,ATP2B2,RHOA,PIK3R2
Negative regulation of cellular protein metabolic process	463	12.5	11	0.714	1	GIGYF2,PSMA5,F2,ANAPC4,USP4,TNRC6A,PPM1E,FXR1,PRKAG2,FURIN,NTRK3
Ion homeostasis	818	22.2	20	0.715	1	SLC8A3,DPP6,ADAM22,GRIN2A,F2,HFE,NEDD4L,ATP2A2,CKB,CHRNA3,CACNA1C,AMIGO1,GRIK1,CD55,CTNNB1,ANK3,CNNM2,CLCN3,ATP2B2,TENM4
Cellular protein complex assembly	343	9.29	8	0.715	1	MAPT,CHRNA3,SNAP91,TWF2,CADPS,PREX1,RHOA,TRIOBP
Spindle organization	92	2.49	2	0.716	1	KIZ,RHOA
Detection of abiotic stimulus	92	2.49	2	0.716	1	COL11A1,ATP2B2
Response to bacterium	385	10.4	9	0.72	1	HLA-B,CTR9,CITED1,MEF2C,SRR,MICA,HLA-DRB5,PDE4B,HLA-DRB1
Negative regulation of cell proliferation	585	15.8	14	0.721	1	ESR2,PTCH1,HDAC4,CBLB,MAGI2,CTNNB1,HLA-DRB5,HLA-DRB1,BTN2A2,PPP2R5C,BCL11B,FOXO6,AMBRA1,GLI3
Transmembrane receptor protein tyrosine kinase signaling pathway	782	21.2	19	0.721	1	PDE1C,GIGYF2,PRKD1,RPTOR,CHRNA3,FGFR1,PRKAG2,MEF2C,RASGRP4,CTNNB1,NGEF,FURIN,FOXO3,NTRK3,PREX1,SORBS1,FOXO6,RHOA,PIK3R2
G1 phase of mitotic cell cycle	47	1.27	1	0.725	1	RBL2
Centrosome cycle	47	1.27	1	0.725	1	CTNNB1
Cellular component assembly	1790	48.5	45	0.727	1	MAGI1,KMT2A,RPA3,HLA-DMA,THSD4,RSU1,MAPT,EFL1,PKP4,SPAG16,TCF4,HFE,KCNG2,CUL3,PPM1E,NEDD4L,CHRNA3,LDB1,MSH5,CARMIL1,MAGI2,CADM2,CTNND1,SNAP91,CTNNB1,SYT1,KCNB1,ANK3,SRR,TWF2,PPP1R16B,CADPS,BCL11A,PTPRO,HLA-DRB5,HLA-DRB1,TENM2,CCDC88C,SRPK2,TNXB,PREX1,SORBS1,NEURL1,RHOA,TRIOBP
Positive regulation of angiogenesis	94	2.55	2	0.727	1	PRKD1,HDAC9
Regulation of organelle organization	589	16	14	0.73	1	SEMA3E,MAPT,PRKD1,ANAPC4,CTR9,PPM1E,MAD1L1,CTNNB1,TWF2,NTRK3,PREX1,RHOA,TRIOBP,TLK1
Glucan metabolic process	95	2.57	2	0.733	1	PRKAG2,SORBS1
Cellular nitrogen compound catabolic process	986	26.7	24	0.738	1	PTPRN2,DGKI,RPA3,ARHGAP15,GNAI1,SYNGAP1,WRN,EFL1,PKP4,PDE8B,MYO9B,NT5C2,CNOT1,ETF1,GMIP,RHOJ,NGEF,PRKG1,DPYD,PDE4B,RGS6,NTRK3,PREX1,DOCK4
Response to hormone stimulus	751	20.3	18	0.738	1	KMT2D,GNAI1,MDK,RPTOR,CITED1,FGFR1,PRKAG2,MEF2C,CD55,CTNNB1,PSPH,FOXO3,NTRK3,SORBS1,FOXO6,RHOA,PIK3R2,HDAC9
Regulation of pH	49	1.33	1	0.74	1	CLCN3
Sensory perception of taste	49	1.33	1	0.74	1	PKD1L3
G1 phase	49	1.33	1	0.74	1	RBL2
Negative regulation of cellular biosynthetic process	1220	33.1	30	0.742	1	KMT2D,FOXP1,GIGYF2,ESR2,UTY,PTCH1,TCF4,CTR9,TNRC6A,HDAC4,GABBR1,ZFPM2,NEDD4L,FXR1,CITED1,LDB1,FGFR1,XRCC6,MEF2C,SOX5,CTNNB1,TSHZ3,FOXO3,KDM4A,TENM2,NFIX,THRB,TRIM33,GLI3,HDAC9
Regionalization	353	9.56	8	0.744	1	PTCH1,LDB1,FGFR1,MEF2C,PALB2,CTNNB1,WNT3,GLI3
Pyrimidine nucleotide metabolic process	50	1.35	1	0.747	1	DPYD
Amino acid transport	143	3.87	3	0.748	1	PRKAG2,GRIK1,SYT1
Response to carbohydrate stimulus	143	3.87	3	0.748	1	HLA-DRB5,HLA-DRB1,RHOA
Regulation of secretion	517	14	12	0.748	1	PDE8B,CACNA2D2,KCNG2,PCLO,CHRNA3,CACNA1C,GRIK1,SYT1,KCNB1,HLA-DRB5,HLA-DRB1,BTN2A2
Regulation of mitosis	99	2.68	2	0.753	1	ANAPC4,MAD1L1
Cell_cell signaling	1310	35.4	32	0.753	1	GNAI1,SYNGAP1,GRIN2A,ESR2,TSNARE1,PKP4,PDE8B,CHRNA5,CACNA2D2,KCNG2,PCLO,GABBR1,BSN,CNTN4,CHRNA3,CACNA1C,FGFR1,MEF2C,GRIK1,DBN1,CTNNB1,SYT1,CACNB2,KCNB1,CADPS,HLA-DRB5,SHISA9,KCNN2,HLA-DRB1,NOVA1,WNT3,ATP2B2
Intrinsic apoptotic signaling pathway in response to DNA damage	51	1.38	1	0.754	1	PPP2R5C
Negative regulation of cell cycle	520	14.1	12	0.755	1	RPA3,KMT2E,PSMA5,ANAPC4,CUL3,RPTOR,PRKAG2,MAD1L1,MAGI2,RFC2,PPP1R13B,PPP2R5C
Regulation of protein secretion	145	3.93	3	0.757	1	HLA-DRB5,HLA-DRB1,BTN2A2
Macromolecular complex disassembly	189	5.12	4	0.757	1	KLC1,ETF1,TWF2,TRIOBP
Superoxide metabolic process	52	1.41	1	0.761	1	PREX1
Carbohydrate transport	147	3.98	3	0.765	1	PRKAG2,RFT1,SORBS1
Adenylate cyclase_activating G_protein coupled receptor signaling pathway	53	1.44	1	0.767	1	GPR26
Protein autophosphorylation	192	5.2	4	0.768	1	VRK2,PRKD1,FGFR1,NTRK3
Anatomical structure formation involved in morphogenesis	2090	56.6	52	0.77	1	NREP,SEMA3E,SYNGAP1,FOXP1,SEMA3A,FEZ1,ESR2,MAPT,PTCH1,PRKD1,SPAG16,CTR9,CUL3,ZFPM2,CNTN4,COL11A1,SEMA6D,EXT1,ZMIZ1,KIF5C,CITED1,CHRNA3,CACNA1C,LDB1,FGFR1,AMIGO1,MEF2C,ZSWIM6,MAGI2,PALB2,CTNNB1,NGEF,CACNB2,ANK3,CACNA1I,TWF2,ESRRB,BCL11A,PTPRO,SEMA3F,TENM2,SRPK2,NTRK3,WNT3,ATP2B2,TENM4,BCL11B,FOXO6,GLI3,NEURL1,RHOA,HDAC9
Negative regulation of biosynthetic process	1240	33.6	30	0.773	1	KMT2D,FOXP1,GIGYF2,ESR2,UTY,PTCH1,TCF4,CTR9,TNRC6A,HDAC4,GABBR1,ZFPM2,NEDD4L,FXR1,CITED1,LDB1,FGFR1,XRCC6,MEF2C,SOX5,CTNNB1,TSHZ3,FOXO3,KDM4A,TENM2,NFIX,THRB,TRIM33,GLI3,HDAC9
Positive regulation of I_kappaB kinase/NF_kappaB cascade	150	4.06	3	0.777	1	PRKD1,CTNNB1,RHOA
Cell cycle checkpoint	281	7.61	6	0.777	1	RPA3,PSMA5,ANAPC4,MAD1L1,RFC2,PPP2R5C
Respiratory gaseous exchange	55	1.49	1	0.78	1	TSHZ3
Fatty acid biosynthetic process	151	4.09	3	0.78	1	AGMO,FADS2,PRKAG2
Negative regulation of nucleobase_containing compound metabolic process	1130	30.6	27	0.782	1	KMT2D,FOXP1,ESR2,UTY,PTCH1,TCF4,CTR9,HDAC4,GABBR1,ZFPM2,NEDD4L,CITED1,LDB1,FGFR1,XRCC6,MEF2C,SOX5,CTNNB1,TSHZ3,FOXO3,KDM4A,TENM2,NFIX,THRB,TRIM33,GLI3,HDAC9
Negative regulation of multicellular organismal process	410	11.1	9	0.785	1	PTCH1,F2,ATP2A2,MEF2C,GRIK1,FURIN,PTPRO,HLA-DRB5,HLA-DRB1
Aging	197	5.34	4	0.785	1	CISD2,WRN,ZMIZ1,SRR
Positive regulation of translation	56	1.52	1	0.786	1	RHOA
Regulation of transcription from RNA polymerase II promoter	1610	43.6	39	0.793	1	KMT2D,KMT2A,FOXP1,ESR2,PTCH1,PRKD1,TCF4,CTR9,HDAC4,ZFPM2,NEDD4L,ZMIZ1,CITED1,LDB1,FGFR1,XRCC6,SLC30A9,MEF2C,SOX5,CTNNB1,MED27,ESRRB,MAML3,BCL11A,FOXO3,LCORL,RNF111,ZMIZ2,TENM2,NFIX,THRB,BRWD1,TRIM33,BCL11B,FOXO6,CSRNP3,GLI3,RHOA,HDAC9
Rhythmic process	200	5.42	4	0.795	1	ENOX1,ESR2,FOXO3,IMMP2L
Sulfur compound biosynthetic process	155	4.2	3	0.795	1	EXT1,CTNNB1,ST3GAL3
Glycoprotein metabolic process	458	12.4	10	0.799	1	GALNT12,COL11A1,EXT1,MGAT5B,CTNNB1,ST3GAL3,RFT1,MANBA,GALNT1,GALNT10
Development of primary sexual characteristics	246	6.66	5	0.8	1	ESR2,ZFPM2,CTNNB1,FOXO3,IMMP2L
I_kappaB kinase/NF_kappaB cascade	246	6.66	5	0.8	1	PRKD1,CTNNB1,TANK,NKIRAS1,RHOA
Regulation of transport	1220	33.2	29	0.803	1	KMT2A,DPP6,MAPT,PTCH1,PRKD1,F2,PDE8B,CACNA2D2,KCNG2,PCLO,NEDD4L,CHRNA3,CACNA1C,PRKAG2,GRIK1,MAGI2,CTNNB1,SYT1,CACNB2,KCNB1,ANK3,HLA-DRB5,KCNN2,HLA-DRB1,ATP2B2,BTN2A2,SORBS1,GLI3,RHOA
Microtubule polymerization or depolymerization	59	1.6	1	0.803	1	MAPT
Secretion	947	25.7	22	0.803	1	TSNARE1,EXOC4,PDE8B,CACNA2D2,KCNG2,PCLO,CALU,ARFGEF2,CHRNA3,CACNA1C,GRIK1,SYT1,KCNB1,FURIN,CADPS,HLA-DRB5,BTN3A2,HLA-DRB1,ATP2B2,BTN2A2,NEURL1,BTN3A1
Carbohydrate biosynthetic process	203	5.5	4	0.804	1	GPD2,EXT1,IMPA2,SORBS1
Mitochondrial transport	159	4.31	3	0.809	1	PRKAG2,PPP2R2B,IMMP2L
Secretion by cell	831	22.5	19	0.81	1	TSNARE1,EXOC4,PDE8B,CACNA2D2,KCNG2,PCLO,CALU,ARFGEF2,CHRNA3,CACNA1C,SYT1,KCNB1,FURIN,CADPS,HLA-DRB5,BTN3A2,HLA-DRB1,BTN2A2,BTN3A1
Cellular protein complex disassembly	160	4.33	3	0.812	1	ETF1,TWF2,TRIOBP
Positive regulation of cell cycle	113	3.06	2	0.815	1	FGFR1,SRPK2
ER to Golgi vesicle_mediated transport	62	1.68	1	0.818	1	CUL3
Regulation of protein stability	114	3.09	2	0.819	1	USP4,CCDC88C
Negative regulation of hydrolase activity	253	6.85	5	0.819	1	PTPRN2,ITIH3,GMIP,ZFYVE1,CSRNP3
Bone remodeling	63	1.71	1	0.823	1	CTNNB1
Macromolecular complex assembly	1120	30.4	26	0.825	1	MAGI1,KMT2A,RPA3,HLA-DMA,MAPT,EFL1,TCF4,HFE,KCNG2,CHRNA3,MAGI2,SNAP91,CTNNB1,SYT1,KCNB1,SRR,TWF2,CADPS,BCL11A,HLA-DRB5,HLA-DRB1,CCDC88C,SRPK2,PREX1,RHOA,TRIOBP
Regulation of blood pressure	164	4.44	3	0.825	1	NEDD4L,CACNA1C,PTPRO
Viral reproductive process	597	16.2	13	0.827	1	HLA-B,VRK2,KLC1,THOC7,NEDD4L,SND1,FURIN,MICA,KDM4A,POLR2E,SRPK2,NTRK3,RHOA
Inorganic anion transport	64	1.73	1	0.828	1	SLC13A1
Transmembrane receptor protein serine/threonine kinase signaling pathway	388	10.5	8	0.83	1	NREP,NEDD4L,CITED1,MAGI2,FURIN,RNF111,TRIM33,RHOA
Glucose catabolic process	117	3.17	2	0.83	1	HDAC4,PRKAG2
Keratinocyte differentiation	117	3.17	2	0.83	1	CTNND1,BCL11B
Microtubule_based process	516	14	11	0.831	1	MAPT,KIZ,DYNC1I1,KLC1,KIF5C,CTNNB1,CCDC88C,KIF21B,NEURL1,RHOA,DNAH11
Acute inflammatory response	118	3.2	2	0.833	1	F2,CD55
Cellular cation homeostasis	433	11.7	9	0.834	1	SLC8A3,F2,HFE,NEDD4L,ATP2A2,CACNA1C,CD55,CLCN3,ATP2B2
Protein complex disassembly	167	4.52	3	0.834	1	ETF1,TWF2,TRIOBP
Protein N_linked glycosylation	119	3.22	2	0.837	1	MGAT5B,RFT1
Phospholipase C_activating G_protein coupled receptor signaling pathway	66	1.79	1	0.837	1	F2
Nuclear transport	392	10.6	8	0.838	1	RERE,RSRC1,WRN,THOC7,CBLB,CITED1,GLI3,RHOA
Glycoprotein biosynthetic process	393	10.6	8	0.84	1	GALNT12,EXT1,MGAT5B,CTNNB1,ST3GAL3,RFT1,GALNT1,GALNT10
Phosphatidylinositol biosynthetic process	120	3.25	2	0.84	1	PIP5K1B,PIK3R2
Adenylate cyclase_modulating G_protein coupled receptor signaling pathway	120	3.25	2	0.84	1	GPR26,GNAI1
Cell migration	1050	28.5	24	0.84	1	MYO18A,SEMA3A,ESR2,MAPT,PRKD1,MDK,DPP4,F2,CUL3,FGFR1,CARMIL1,ZSWIM6,MAGI2,CTNNB1,PRKG1,PTPRO,PDE4B,SEMA3F,NTRK3,DOCK4,GLI3,RHOA,PIK3R2,HDAC9
Chemical homeostasis	1050	28.5	24	0.84	1	SLC8A3,DPP6,ADAM22,GRIN2A,PTCH1,F2,HFE,NEDD4L,ATP2A2,CKB,CHRNA3,CACNA1C,AMIGO1,GRIK1,CD55,CTNNB1,ANK3,CNNM2,FOXO3,HLA-DRB5,HLA-DRB1,CLCN3,ATP2B2,TENM4
Response to heat	67	1.81	1	0.842	1	MICA
Viral genome replication	67	1.81	1	0.842	1	SRPK2
Pigment biosynthetic process	67	1.81	1	0.842	1	CITED1
Negative regulation of sequence_specific DNA binding transcription factor activity	121	3.28	2	0.844	1	PTCH1,HDAC4
Nucleotide biosynthetic process	352	9.53	7	0.845	1	GABBR1,PFAS,ATP2A2,GUCY1A2,PRKAG2,DPYD,ATP2B2
Regulation of viral reproduction	122	3.3	2	0.847	1	POLR2E,SRPK2
Ribonucleoprotein complex assembly	124	3.36	2	0.853	1	EFL1,SRPK2
Chromosome segregation	174	4.71	3	0.854	1	MSH5,CTNNB1,STAG1
Centrosome organization	70	1.9	1	0.854	1	CTNNB1
Peptidyl_amino acid modification	739	20	16	0.855	1	FKBP9,KMT2A,MSL2,PRKD1,F2,CTR9,SGF29,HDAC4,LDB1,FGFR1,PRKAG2,FURIN,RFT1,NTRK3,GALNT1,HDAC9
Negative regulation of cellular metabolic process	1660	45.1	39	0.855	1	KMT2D,FOXP1,GIGYF2,PSMA5,ESR2,UTY,PTCH1,F2,ANAPC4,TCF4,CTR9,USP4,TNRC6A,HDAC4,PPM1E,GABBR1,ZFPM2,NEDD4L,FXR1,CITED1,LDB1,FGFR1,PRKAG2,XRCC6,MEF2C,SOX5,CTNNB1,FURIN,TSHZ3,FOXO3,KDM4A,TENM2,NFIX,NTRK3,THRB,BTN2A2,TRIM33,GLI3,HDAC9
Negative regulation of metabolic process	1820	49.4	43	0.856	1	KMT2D,FOXP1,GRIN2A,GIGYF2,PSMA5,ESR2,UTY,PTCH1,F2,ANAPC4,TCF4,CTR9,USP4,TNRC6A,HDAC4,PPM1E,GABBR1,ZFPM2,NEDD4L,SND1,FXR1,CITED1,LDB1,FGFR1,PRKAG2,XRCC6,MEF2C,SOX5,CD55,CTNNB1,FURIN,BCL11A,TSHZ3,FOXO3,KDM4A,TENM2,NFIX,NTRK3,THRB,BTN2A2,TRIM33,GLI3,HDAC9
Sodium ion transport	125	3.39	2	0.856	1	NEDD4L,ANK3
Nucleobase_containing compound transport	175	4.74	3	0.857	1	THOC7,KIF5C,POM121C
Cellular modified amino acid biosynthetic process	71	1.92	1	0.858	1	MTHFD1L
Tissue remodeling	126	3.41	2	0.859	1	MEF2C,CTNNB1
Protein polyubiquitination	177	4.79	3	0.862	1	PSMA5,ANAPC4,RNF111
DNA catabolic process	72	1.95	1	0.862	1	RPA3
Epidermis development	319	8.64	6	0.867	1	PTCH1,ATP2A2,LDB1,CTNND1,CTNNB1,BCL11B
Response to extracellular stimulus	320	8.67	6	0.869	1	WRN,HFE,TNRC6A,RPTOR,RASGRP4,PSPH
Protein import into nucleus	228	6.18	4	0.869	1	RERE,CBLB,GLI3,RHOA
Microtubule organizing center organization	74	2	1	0.87	1	CTNNB1
Response to toxin	130	3.52	2	0.871	1	RSRC1,MEF2C
Response to light stimulus	229	6.2	4	0.872	1	SYNGAP1,GRIN2A,WRN,CACNA1C
Phosphatidylinositol metabolic process	181	4.9	3	0.872	1	IMPA2,PIP5K1B,PIK3R2
Glutamine family amino acid metabolic process	75	2.03	1	0.873	1	PFAS
Nuclear import	232	6.28	4	0.878	1	RERE,CBLB,GLI3,RHOA
Response to oxidative stress	279	7.56	5	0.878	1	MSRA,VRK2,PXDNL,WRN,PRKD1
Skeletal system development	459	12.4	9	0.879	1	HDAC4,COL11A1,EXT1,FGFR1,MEF2C,SOX5,CTNNB1,GLI3,RHOA
Carbohydrate catabolic process	184	4.98	3	0.879	1	HDAC4,GPD2,PRKAG2
Negative regulation of cell migration	133	3.6	2	0.879	1	SEMA3A,MAGI2
Negative regulation of intracellular transport	77	2.09	1	0.88	1	MAPT
Regulation of JUN kinase activity	77	2.09	1	0.88	1	TNXB
Transcription from RNA polymerase II promoter	1930	52.2	45	0.88	1	KMT2D,KMT2A,FOXP1,ESR2,ESRRG,PTCH1,PRKD1,TAF1C,TCF4,CTR9,HDAC4,ZFPM2,NEDD4L,NR1D2,ZMIZ1,CITED1,LDB1,FGFR1,XRCC6,SLC30A9,CREB5,MEF2C,SOX5,CTNNB1,MED27,ESRRB,MAML3,BCL11A,FOXO3,LCORL,RNF111,POLR2E,ZMIZ2,TENM2,NFIX,THRB,BRWD1,TRIM33,BCL11B,FOXO6,CSRNP3,MED8,GLI3,RHOA,HDAC9
Regulation of sequence_specific DNA binding transcription factor activity	372	10.1	7	0.881	1	FOXP1,ESR2,PTCH1,PRKD1,HDAC4,FOXO3,FOXO6
Regulation of response to external stimulus	461	12.5	9	0.882	1	SEMA3A,PRKD1,F2,CD55,PRKG1,PTPRO,SEMA3F,NTRK3,WNT3
Regulation of cell cycle	886	24	19	0.883	1	RPA3,KMT2E,PSMA5,PTCH1,PKP4,ANAPC4,CUL3,RPTOR,FGFR1,PRKAG2,MAD1L1,MAGI2,CTNNB1,RFC2,RBL2,PPP1R13B,SRPK2,PPP2R5C,RHOA
Tube development	506	13.7	10	0.884	1	SEMA3E,FOXP1,PTCH1,ZFPM2,CITED1,FGFR1,MEF2C,CTNNB1,TSHZ3,GLI3
Negative regulation of secretion	135	3.66	2	0.884	1	PDE8B,BTN2A2
Intrinsic apoptotic signaling pathway	135	3.66	2	0.884	1	CUL3,PPP2R5C
Cytokine_mediated signaling pathway	374	10.1	7	0.884	1	HLA-B,VRK2,CTR9,HLA-DQA1,HLA-DRB5,HLA-DRB1,HLA-DQB1
Enzyme linked receptor protein signaling pathway	1180	31.8	26	0.885	1	NREP,PDE1C,GIGYF2,PRKD1,RPTOR,NEDD4L,CITED1,CHRNA3,FGFR1,PRKAG2,MEF2C,MAGI2,RASGRP4,CTNNB1,NGEF,PTPRF,FURIN,FOXO3,RNF111,NTRK3,PREX1,TRIM33,SORBS1,FOXO6,RHOA,PIK3R2
Regulation of endothelial cell proliferation	79	2.14	1	0.886	1	PRKD1
Positive regulation of binding	79	2.14	1	0.886	1	MEF2C
Regulation of protein import into nucleus	137	3.71	2	0.889	1	GLI3,RHOA
Sphingolipid biosynthetic process	80	2.17	1	0.89	1	PRKD1
Homeostatic process	1510	40.8	34	0.892	1	SLC8A3,RPA3,KMT2E,DPP6,ADAM22,GRIN2A,GIGYF2,WRN,TMX2,PTCH1,F2,HFE,NEDD4L,ATP2A2,CKB,CHRNA3,CACNA1C,LDB1,XRCC6,AMIGO1,MEF2C,GRIK1,CD55,CTNNB1,ANK3,CNNM2,FOXO3,RFC2,HLA-DRB5,PDE4B,HLA-DRB1,CLCN3,ATP2B2,TENM4
Peripheral nervous system development	81	2.19	1	0.893	1	ADAM22
Cation homeostasis	514	13.9	10	0.894	1	SLC8A3,F2,HFE,NEDD4L,ATP2A2,CACNA1C,CD55,CNNM2,CLCN3,ATP2B2
Regulation of intracellular transport	290	7.85	5	0.897	1	MAPT,F2,CACNA1C,GLI3,RHOA
Microtubule cytoskeleton organization	337	9.13	6	0.898	1	MAPT,KIZ,CTNNB1,CCDC88C,NEURL1,RHOA
Apoptotic mitochondrial changes	83	2.25	1	0.898	1	PPP2R2B
Positive regulation of catalytic activity	1070	29	23	0.9	1	PDE1C,ARHGAP15,SYNGAP1,PSMA5,WRN,PRKD1,PKP4,ANAPC4,MYO9B,RPTOR,MMP16,CHRNA3,FGFR1,PRKAG2,MEF2C,GMIP,MAGI2,RASGRP4,RGS6,NTRK3,PREX1,DOCK4,RHOA
Receptor_mediated endocytosis	142	3.85	2	0.901	1	HFE,MAGI2
Pigment metabolic process	84	2.28	1	0.901	1	CITED1
DNA damage checkpoint	143	3.87	2	0.903	1	PSMA5,PPP2R5C
Protein_DNA complex assembly	143	3.87	2	0.903	1	RPA3,TCF4
Regulation of lipid metabolic process	246	6.66	4	0.904	1	PRKAG2,RBL2,SORBS1,BCL11B
Positive regulation of immune system process	739	20	15	0.905	1	FOXP1,HLA-DMA,DPP4,CBLB,HLA-DQA1,MEF2C,CD55,ABCB9,MICA,HLA-DRB5,HLA-DRB1,HLA-DQB1,GLI3,PIK3R2,BTN3A1
Nucleocytoplasmic transport	388	10.5	7	0.905	1	RERE,RSRC1,THOC7,CBLB,CITED1,GLI3,RHOA
Response to nutrient levels	295	7.99	5	0.905	1	WRN,HFE,TNRC6A,RPTOR,PSPH
RNA export from nucleus	86	2.33	1	0.906	1	THOC7
Response to endogenous stimulus	1360	36.9	30	0.907	1	NREP,SLC8A3,PDE1C,KMT2D,GNAI1,GRIN2A,MDK,CHRNA5,RPTOR,NEDD4L,CITED1,CHRNA3,FGFR1,PRKAG2,MEF2C,SOX5,CD55,CTNNB1,FURIN,SRR,PSPH,FOXO3,RNF111,NTRK3,TRIM33,SORBS1,FOXO6,RHOA,PIK3R2,HDAC9
Positive regulation of sequence_specific DNA binding transcription factor activity	198	5.36	3	0.907	1	ESR2,PRKD1,HDAC4
Regulation of immune effector process	249	6.74	4	0.909	1	FOXP1,CD55,ABCB9,ELMO1
Tube morphogenesis	347	9.4	6	0.912	1	SEMA3E,PTCH1,CITED1,MEF2C,CTNNB1,GLI3
Sensory organ development	485	13.1	9	0.913	1	HLA-DMA,COL11A1,FGFR1,CTNNB1,NTRK3,WNT3,ATP2B2,BCL11B,GLI3
Feeding behavior	89	2.41	1	0.914	1	GIGYF2
Immune effector process	576	15.6	11	0.915	1	KMT2E,FOXP1,HLA-DMA,CD55,ABCB9,MICA,HLA-DRB5,BTN3A2,HLA-DRB1,HLA-DQB1,ELMO1
Leukocyte chemotaxis	150	4.06	2	0.917	1	PTPRO,PDE4B
Meiosis I	91	2.46	1	0.918	1	MSH5
DNA integrity checkpoint	152	4.12	2	0.921	1	PSMA5,PPP2R5C
Endothelial cell proliferation	92	2.49	1	0.921	1	PRKD1
Organelle organization	2820	76.3	66	0.921	1	KDM5D,SEMA3E,KMT2D,MYO18A,KMT2A,MSL2,RPA3,KMT2E,RERE,FOXP1,MAPT,WRN,EFL1,KIZ,PRKD1,ANAPC4,CTR9,SGF29,CUL3,PCLO,HDAC4,PPM1E,L3MBTL4,DYSF,KIF5C,ARFGEF2,LDB1,GATB,ARID1B,MSH5,XRCC6,CARMIL1,RHOJ,MAD1L1,DBN1,SNAP91,CTNNB1,NEK4,STAG1,PRKG1,TWF2,CADPS,KDM4A,JMJD1C,RFC2,GBF1,RBL2,PPP2R2B,CCDC88C,SRPK2,NTRK3,TNXB,SYNE1,ELMO1,IMMP2L,CLCN3,PREX1,ATP2B2,BRWD1,KDM3B,SORBS1,NEURL1,RHOA,TRIOBP,HDAC9,TLK1
M phase of mitotic cell cycle	447	12.1	8	0.921	1	MDK,ANAPC4,CUL3,MPHOSPH9,MAD1L1,NEK4,STAG1,RHOA
Myeloid leukocyte differentiation	153	4.14	2	0.922	1	KMT2E,CTNNB1
Membrane fusion	93	2.52	1	0.923	1	DYSF
G1/S transition of mitotic cell cycle	209	5.66	3	0.925	1	RPA3,PSMA5,CUL3
Regulation of I_kappaB kinase/NF_kappaB cascade	210	5.69	3	0.927	1	PRKD1,CTNNB1,RHOA
Gamete generation	543	14.7	10	0.927	1	KDM5D,KMT2D,SPAG16,ZMIZ1,CD55,CTNNB1,FOXO3,PPP2R2B,IMMP2L,NEURL1
Positive regulation of cell migration	263	7.12	4	0.929	1	PRKD1,NTRK3,RHOA,HDAC9
Epithelial to mesenchymal transition	96	2.6	1	0.929	1	CTNNB1
Protein targeting to membrane	158	4.28	2	0.931	1	PTCH1,ANK3
Innate immune response	638	17.3	12	0.932	1	HLA-B,PRKD1,CITED1,HLA-DQA1,MEF2C,CD55,TANK,MICA,HLA-DRB5,HLA-DRB1,SRPK2,HLA-DQB1
Regulation of immune response	727	19.7	14	0.933	1	HLA-B,HLA-DMA,CBLB,RAET1E,HLA-DQA1,MEF2C,CD55,ABCB9,MICA,HLA-DRB5,HLA-DRB1,HLA-DQB1,PIK3R2,BTN3A1
System process	2170	58.8	49	0.934	1	DPP6,GNAI1,ADAM22,SYNGAP1,SEMA3A,GRIN2A,GIGYF2,UTY,TSNARE1,MDK,BBS9,CHRNA5,CACNA2D2,KCNG2,CNTNAP2,PKD1L3,PCLO,HDAC4,GABBR1,BSN,CNTN4,COL11A1,NEDD4L,ATP2A2,CHRNA3,CACNA1C,FGFR1,AMIGO1,MEF2C,GRIK1,DBN1,CALD1,CTNNB1,SYT1,CACNB2,KCNB1,ANK3,CADPS,TSHZ3,PTPRO,KEL,SHISA9,KCNN2,NOVA1,THRB,ATP2B2,TENM4,SORBS1,RHOA
Negative regulation of transport	318	8.61	5	0.935	1	MAPT,PRKD1,PDE8B,NEDD4L,BTN2A2
Protein catabolic process	644	17.4	12	0.937	1	ERLIN1,GRIN2A,PSMA5,ANAPC4,USP4,CUL3,NEDD4L,CBLB,FURIN,RNF111,MANBA,PPP2R5C
Regulation of biological quality	3400	92.1	80	0.938	1	SLC8A3,SEMA3E,DGKI,RPA3,KMT2E,DPP6,ARHGAP15,GNAI1,ADAM22,SYNGAP1,SEMA3A,GRIN2A,GIGYF2,MAPT,WRN,TSNARE1,TMX2,PTCH1,F2,PDE8B,CACNA2D2,HFE,KCNG2,USP4,KLC1,DOCK8,RPTOR,PCLO,ZFPM2,CNTN4,NEDD4L,CALU,ATP2A2,CKB,CHRNA3,CACNA1C,LDB1,GUCY1A2,XRCC6,AMIGO1,CARMIL1,MEF2C,GRIK1,RHOJ,DBN1,CD55,CTNNB1,SYT1,KCNB1,ANK3,FURIN,PRKG1,TWF2,CNNM2,CADPS,BCL11A,FOXO3,PTPRO,JMJD1C,RFC2,HLA-DRB5,KEL,PDE4B,SHISA9,SEMA3F,HLA…
RNA splicing, via transesterification reactions	321	8.69	5	0.938	1	RSRC1,PRPF3,POLR2E,SRPK2,NOVA1
G_protein coupled receptor signaling pathway, coupled to cyclic nucleotide second messenger	164	4.44	2	0.939	1	GPR26,GNAI1
Protein import	272	7.37	4	0.94	1	RERE,CBLB,GLI3,RHOA
Monocarboxylic acid transport	103	2.79	1	0.941	1	PRKAG2
Ribosome biogenesis	166	4.5	2	0.942	1	EFL1,MRM2
Vasculature development	652	17.7	12	0.943	1	SEMA3E,PRKD1,ZFPM2,ZMIZ1,CITED1,FGFR1,MEF2C,CTNNB1,SRPK2,FOXO6,GLI3,HDAC9
Epidermal growth factor receptor signaling pathway	167	4.52	2	0.943	1	PDE1C,FOXO3
Positive regulation of cell proliferation	786	21.3	15	0.944	1	KMT2D,FOXP1,PRKD1,DPP4,F2,CUL3,HDAC4,ZMIZ1,FGFR1,MEF2C,CTNNB1,SRPK2,NTRK3,WNT3,GLI3
Cellular protein catabolic process	518	14	9	0.945	1	ERLIN1,PSMA5,ANAPC4,USP4,CUL3,NEDD4L,FURIN,RNF111,PPP2R5C
Angiogenesis	426	11.5	7	0.946	1	SEMA3E,PRKD1,FGFR1,CTNNB1,SRPK2,FOXO6,HDAC9
RNA 3'_end processing	106	2.87	1	0.946	1	CNOT1
Negative regulation of signal transduction	790	21.4	15	0.946	1	SYNGAP1,ESR2,PTCH1,ZNF536,CUL3,NEDD4L,CBLB,CITED1,MAGI2,CTNND1,PTPRO,RGS6,TRIM33,GLI3,RHOA
Negative regulation of catalytic activity	568	15.4	10	0.948	1	PTPRN2,PSMA5,ANAPC4,ITIH3,PPM1E,GABBR1,PRKAG2,GMIP,ZFYVE1,CSRNP3
Negative regulation of response to stimulus	967	26.2	19	0.948	1	SYNGAP1,SEMA3A,ESR2,PTCH1,ZNF536,CUL3,NEDD4L,CBLB,CITED1,MAGI2,CTNND1,CD55,PTPRO,SEMA3F,RGS6,WNT3,TRIM33,GLI3,RHOA
Peptide metabolic process	108	2.93	1	0.949	1	FURIN
Regulation of nucleocytoplasmic transport	172	4.66	2	0.949	1	GLI3,RHOA
RNA splicing	478	12.9	8	0.95	1	RSRC1,THOC7,ZNF638,PRPF3,POLR2E,SRPK2,NOVA1,SREK1IP1
RRNA processing	109	2.95	1	0.95	1	MRM2
Phagocytosis	109	2.95	1	0.95	1	ELMO1
Tissue development	1680	45.6	36	0.951	1	SEMA3E,FOXP1,SEMA3A,ESR2,PTCH1,CACNA2D2,CTR9,HDAC4,ZFPM2,COL11A1,EXT1,ATP2A2,CITED1,LDB1,FGFR1,CREB5,MEF2C,MAGI2,PALB2,CTNND1,SOX5,CTNNB1,CACNB2,TSHZ3,FOXO3,PTPRO,SEMA3F,WNT3,ATP2B2,TENM4,BCL11B,FOXO6,GLI3,NEURL1,RHOA,HDAC9
Response to wounding	1310	35.6	27	0.952	1	NREP,SLC8A3,DGKI,GNAI1,GRIN2A,PRKD1,MDK,F2,KLC1,DOCK8,HDAC4,ZFPM2,DYSF,CALU,ATP2A2,GUCY1A2,CARMIL1,CD55,PRKG1,JMJD1C,HLA-DRB5,HLA-DRB1,NTRK3,ATP2B2,RHOA,PIK3R2,HDAC9
Interphase of mitotic cell cycle	435	11.8	7	0.953	1	RPA3,GIGYF2,PSMA5,ANAPC4,CUL3,RFC2,RBL2
Response to temperature stimulus	111	3.01	1	0.953	1	MICA
ER_nucleus signaling pathway	111	3.01	1	0.953	1	ATP2A2
Protein modification by small protein conjugation	713	19.3	13	0.953	1	PSMA5,ANAPC4,CTR9,USP4,CUL3,HDAC4,NEDD4L,BCL11A,RNF111,TRIM33,MED8,NEURL1,RNF144A
Male gonad development	112	3.03	1	0.954	1	ZFPM2
Response to UV	112	3.03	1	0.954	1	WRN
Response to ionizing radiation	112	3.03	1	0.954	1	XRCC6
Energy derivation by oxidation of organic compounds	437	11.8	7	0.954	1	CACNA2D2,KCNG2,CACNA1C,PRKAG2,KCNB1,SORBS1,NDUFA2
Sensory perception	532	14.4	9	0.955	1	GRIN2A,BBS9,PKD1L3,COL11A1,FGFR1,CACNB2,TSHZ3,THRB,ATP2B2
Regulation of immune system process	1190	32.3	24	0.955	1	HLA-B,KMT2E,FOXP1,HLA-DMA,DPP4,CTR9,CBLB,LDB1,RAET1E,HLA-DQA1,MEF2C,CD55,CTNNB1,ABCB9,MICA,FOXO3,HLA-DRB5,HLA-DRB1,HLA-DQB1,ELMO1,BTN2A2,GLI3,PIK3R2,BTN3A1
Glucose metabolic process	290	7.85	4	0.957	1	HDAC4,GPD2,PRKAG2,SORBS1
Positive regulation of NF_kappaB transcription factor activity	115	3.11	1	0.958	1	PRKD1
DNA repair	538	14.6	9	0.958	1	RPA3,WRN,MSH5,XRCC6,SLC30A9,ATP23,PALB2,RFC2,POLR2E
Interphase	443	12	7	0.959	1	RPA3,GIGYF2,PSMA5,ANAPC4,CUL3,RFC2,RBL2
Negative regulation of phosphate metabolic process	293	7.94	4	0.959	1	PPM1E,GABBR1,PRKAG2,NTRK3
Response to radiation	345	9.34	5	0.959	1	SYNGAP1,GRIN2A,WRN,CACNA1C,XRCC6
DNA replication	346	9.37	5	0.96	1	RPA3,WRN,FHIT,RFC2,NFIX
Viral infectious cycle	241	6.53	3	0.961	1	FURIN,POLR2E,SRPK2
RRNA metabolic process	118	3.2	1	0.961	1	MRM2
Positive regulation of cysteine_type endopeptidase activity involved in apoptotic process	118	3.2	1	0.961	1	RHOA
Protein targeting	545	14.8	9	0.962	1	AKAP6,RERE,PTCH1,CBLB,ANK3,PPP2R2B,IMMP2L,GLI3,RHOA
Sensory perception of chemical stimulus	120	3.25	1	0.963	1	PKD1L3
Regulation of mitotic cell cycle	351	9.51	5	0.963	1	PSMA5,PTCH1,ANAPC4,MAD1L1,PPP2R5C
JAK_STAT cascade	121	3.28	1	0.964	1	CTR9
Monovalent inorganic cation transport	353	9.56	5	0.965	1	DPP6,KCNG2,NEDD4L,ANK3,KCNN2
Organic acid transport	246	6.66	3	0.965	1	PRKAG2,GRIK1,SYT1
Negative regulation of phosphorylation	246	6.66	3	0.965	1	PPM1E,PRKAG2,NTRK3
Carboxylic acid transport	246	6.66	3	0.965	1	PRKAG2,GRIK1,SYT1
Positive regulation of secretion	246	6.66	3	0.965	1	GRIK1,HLA-DRB5,HLA-DRB1
MRNA processing	551	14.9	9	0.966	1	RSRC1,THOC7,PRPF3,CNOT1,CPEB1,POLR2E,SRPK2,NOVA1,SREK1IP1
Regulation of binding	189	5.12	2	0.966	1	HDAC4,MEF2C
Negative regulation of transferase activity	189	5.12	2	0.966	1	PPM1E,PRKAG2
Regulation of cell migration	456	12.4	7	0.966	1	SEMA3A,PRKD1,ZSWIM6,MAGI2,NTRK3,RHOA,HDAC9
Generation of precursor metabolites and energy	603	16.3	10	0.968	1	ENOX1,FADS2,CACNA2D2,KCNG2,HDAC4,CACNA1C,PRKAG2,KCNB1,SORBS1,NDUFA2
Regulation of catalytic activity	1730	46.9	36	0.968	1	PDE1C,PTPRN2,DGKI,ARHGAP15,SYNGAP1,PSMA5,WRN,PRKD1,PKP4,ANAPC4,ITIH3,MYO9B,RPTOR,PPM1E,GABBR1,MMP16,CHRNA3,FGFR1,PRKAG2,MEF2C,GMIP,MAGI2,RASGRP4,NGEF,FURIN,PRKG1,RBL2,ZFYVE1,PPP2R2B,RGS6,NTRK3,TNXB,PREX1,DOCK4,CSRNP3,RHOA
Organ morphogenesis	966	26.2	18	0.968	1	FOXP1,ESR2,PTCH1,ZFPM2,COL11A1,ZMIZ1,CITED1,FGFR1,MEF2C,MAGI2,PALB2,CTNNB1,TSHZ3,WNT3,THRB,ATP2B2,BCL11B,GLI3
Fatty acid oxidation	125	3.39	1	0.968	1	PRKAG2
Triglyceride metabolic process	126	3.41	1	0.969	1	TNXB
Leukocyte migration	309	8.37	4	0.97	1	F2,PTPRO,PDE4B,PIK3R2
Protein ubiquitination	658	17.8	11	0.971	1	PSMA5,ANAPC4,CTR9,USP4,CUL3,NEDD4L,RNF111,TRIM33,MED8,NEURL1,RNF144A
Positive regulation of MAP kinase activity	197	5.34	2	0.972	1	FGFR1,NTRK3
Stress_activated protein kinase signaling cascade	257	6.96	3	0.972	1	MEF2C,TNXB,RHOA
Sulfur compound metabolic process	313	8.48	4	0.972	1	MSRA,EXT1,CTNNB1,ST3GAL3
Membrane lipid biosynthetic process	130	3.52	1	0.972	1	PRKD1
Activation of MAPK activity	131	3.55	1	0.973	1	NTRK3
Mitosis	420	11.4	6	0.973	1	ANAPC4,CUL3,MAD1L1,NEK4,STAG1,RHOA
Coenzyme biosynthetic process	133	3.6	1	0.975	1	MTHFD1L
Hormone metabolic process	203	5.5	2	0.975	1	HFE,FURIN
Cellular amino acid metabolic process	670	18.1	11	0.976	1	MTHFD1L,MSRA,PSMA5,PFAS,CKB,GATB,SRR,DPYD,IVD,PSPH,PPA2
Cellular amino acid metabolic process	670	18.1	11	0.976	1	MTHFD1L,MSRA,PSMA5,PFAS,CKB,GATB,SRR,DPYD,IVD,PSPH,PPA2
Regulation of cell proliferation	1430	38.7	28	0.977	1	KMT2D,FOXP1,ESR2,PTCH1,PRKD1,DPP4,F2,CUL3,HDAC4,CBLB,ZMIZ1,FGFR1,MEF2C,MAGI2,CTNNB1,FOXO3,HLA-DRB5,HLA-DRB1,SRPK2,NTRK3,WNT3,BTN2A2,PPP2R5C,BCL11B,FOXO6,AMBRA1,GLI3,RHOA
Lipid transport	268	7.26	3	0.978	1	PTCH1,SPNS1,PRKAG2
Response to DNA damage stimulus	862	23.3	15	0.978	1	RPA3,PSMA5,WRN,MSH5,XRCC6,SLC30A9,ATP23,PALB2,MICA,FOXO3,RFC2,POLR2E,PPP2R5C,FOXO6,TLK1
Ribonucleoprotein complex biogenesis	269	7.29	3	0.978	1	EFL1,MRM2,SRPK2
Nuclear export	139	3.76	1	0.978	1	THOC7
Negative regulation of apoptotic process	679	18.4	11	0.979	1	MYO18A,SYNGAP1,CITED1,FGFR1,MEF2C,PALB2,CTNNB1,FURIN,BCL11B,GLI3,RHOA
Negative regulation of apoptotic process	679	18.4	11	0.979	1	MYO18A,SYNGAP1,CITED1,FGFR1,MEF2C,PALB2,CTNNB1,FURIN,BCL11B,GLI3,RHOA
Regulation of MAP kinase activity	272	7.37	3	0.98	1	FGFR1,NTRK3,TNXB
Proteolysis	1100	29.7	20	0.98	1	ERLIN1,DPP6,ADAM22,PSMA5,DPP4,F2,ANAPC4,USP4,CUL3,NEDD4L,MMP16,ATP23,FURIN,KEL,RNF111,LONRF2,DPP8,IMMP2L,PPP2R5C,NAALADL2
Anatomical structure morphogenesis	2820	76.2	61	0.981	1	NREP,SEMA3E,ARHGAP15,SYNGAP1,FOXP1,SEMA3A,FEZ1,ESR2,MAPT,PTCH1,PRKD1,F2,SPAG16,CTR9,CUL3,ZFPM2,CNTN4,COL11A1,SEMA6D,EXT1,ZMIZ1,KIF5C,CITED1,CHRNA3,CACNA1C,LDB1,FGFR1,AMIGO1,MEF2C,RHOJ,ZSWIM6,MAGI2,PALB2,CTNND1,CTNNB1,NGEF,CACNB2,ANK3,CACNA1I,TWF2,ESRRB,BCL11A,TSHZ3,PTPRO,SEMA3F,TENM2,SRPK2,NTRK3,WNT3,THRB,ATP2B2,BRWD1,TENM4,BCL11B,FOXO6,GLI3,NEURL1,RHOA,AFF3,TRIOBP,HDAC9
Defense response to virus	215	5.82	2	0.982	1	MICA,ELMO1
Negative regulation of programmed cell death	691	18.7	11	0.982	1	MYO18A,SYNGAP1,CITED1,FGFR1,MEF2C,PALB2,CTNNB1,FURIN,BCL11B,GLI3,RHOA
Sexual reproduction	645	17.5	10	0.983	1	KDM5D,KMT2D,SPAG16,ZMIZ1,CD55,CTNNB1,FOXO3,PPP2R2B,IMMP2L,NEURL1
Positive regulation of multicellular organismal process	649	17.6	10	0.984	1	F2,CACNA2D2,ATP2A2,ARFGEF2,FGFR1,MEF2C,GRIK1,CTNNB1,TENM4,RHOA
Regulation of JNK cascade	150	4.06	1	0.984	1	TNXB
G2/M transition of mitotic cell cycle	150	4.06	1	0.984	1	ANAPC4
RNA processing	890	24.1	15	0.985	1	RSRC1,TYW1B,MRM2,RBM6,THOC7,ZNF638,PRPF3,CNOT1,CPEB1,POLR2E,SRPK2,NOVA1,PUS7,CDKAL1,SREK1IP1
Chromatin assembly or disassembly	152	4.12	1	0.985	1	TLK1
Defense response to bacterium	152	4.12	1	0.985	1	MICA
Ion transport	1340	36.4	25	0.986	1	SLC8A3,DPP6,SLC22A23,F2,HFE,KCNG2,PKD1L3,NEDD4L,ATP2A2,CHRNA3,CACNA1C,SLC13A1,PRKAG2,SLC30A9,GRIK1,CTNNB1,SYT1,CACNB2,ANK3,CACNA1I,CNNM2,KCNN2,SLC39A8,ATP2B2,RHOA
Cell proliferation	1900	51.5	38	0.986	1	KMT2D,FOXP1,ESR2,PTCH1,PRKD1,DPP4,MRM2,F2,CUL3,HDAC4,CBLB,ZMIZ1,CITED1,FGFR1,MEF2C,DBN1,MAGI2,RASGRP4,PALB2,CTNNB1,FURIN,ESRRB,FOXO3,HLA-DRB5,HLA-DRB1,SRPK2,NTRK3,WNT3,BTN2A2,PPP2R5C,TENM4,TRAIP,BCL11B,FOXO6,AMBRA1,GLI3,RHOA,BTN3A1
Membrane lipid metabolic process	233	6.31	2	0.988	1	AGMO,PRKD1
M phase	671	18.2	10	0.988	1	KIZ,MDK,ANAPC4,CUL3,MPHOSPH9,MSH5,MAD1L1,NEK4,STAG1,RHOA
Female pregnancy	162	4.39	1	0.989	1	HFE
Cytokine production	576	15.6	8	0.989	1	HLA-B,ARFGEF2,FURIN,HLA-DRB5,BTN3A2,HLA-DRB1,BTN2A2,BTN3A1
Cellular amino acid catabolic process	166	4.5	1	0.99	1	IVD
Protein folding	241	6.53	2	0.99	1	FKBP9,HLA-DMA
Cellular modified amino acid metabolic process	241	6.53	2	0.99	1	MTHFD1L,CKB
Mitochondrion organization	306	8.29	3	0.99	1	GATB,PPP2R2B,IMMP2L
Vesicle_mediated transport	1110	30.1	19	0.991	1	TSNARE1,PRKD1,EXOC4,HFE,CUL3,PCLO,DYSF,NEDD4L,CALU,ARFGEF2,CACNA1C,MAGI2,SNAP91,CTNNB1,SYT1,ANK3,CADPS,GBF1,ELMO1
Response to hypoxia	245	6.64	2	0.991	1	DPP4,RHOA
Sphingolipid metabolic process	173	4.69	1	0.992	1	PRKD1
Regulation of molecular function	2250	60.9	45	0.992	1	PDE1C,PTPRN2,KMT2A,DGKI,ARHGAP15,SYNGAP1,FOXP1,PSMA5,ESR2,WRN,PTCH1,PRKD1,PKP4,ANAPC4,ITIH3,MYO9B,RPTOR,HDAC4,PPM1E,GABBR1,NEDD4L,MMP16,CHRNA3,FGFR1,PRKAG2,MEF2C,GMIP,MAGI2,RASGRP4,NGEF,ANK3,FURIN,PRKG1,FOXO3,RBL2,ZFYVE1,PPP2R2B,RGS6,NTRK3,TNXB,PREX1,DOCK4,FOXO6,CSRNP3,RHOA
Anion transport	374	10.1	4	0.992	1	SLC13A1,PRKAG2,GRIK1,SYT1
Reproductive process	1740	47.2	33	0.992	1	KDM5D,NPAS3,KMT2D,HLA-B,SYNGAP1,GRIN2A,VRK2,ESR2,SPAG16,HFE,KLC1,CNTNAP2,ZFPM2,THOC7,NEDD4L,SND1,ZMIZ1,CACNA1C,CD55,CTNNB1,FURIN,MICA,FOXO3,KDM4A,POLR2E,PPP2R2B,SRPK2,NTRK3,IMMP2L,THRB,ATP2B2,NEURL1,RHOA
Translation	698	18.9	10	0.993	1	MRPL33,GIGYF2,TNRC6A,FXR1,GATB,ETF1,CPEB1,FOXO3,PPA2,RHOA
Multi_organism process	1710	46.2	32	0.993	1	NPAS3,HLA-B,PSMA5,VRK2,ZSCAN9,HFE,CTR9,KLC1,THOC7,NEDD4L,SND1,CITED1,ZSCAN12,XRCC6,ZSCAN31,MEF2C,ZKSCAN3,CD55,FURIN,SRR,MICA,KDM4A,HLA-DRB5,PDE4B,POLR2E,HLA-DRB1,SRPK2,NTRK3,ELMO1,THRB,ZKSCAN8,RHOA
Cellular macromolecule catabolic process	849	23	13	0.993	1	ERLIN1,RPA3,PSMA5,ANAPC4,USP4,CUL3,NEDD4L,CNOT1,ETF1,FURIN,RNF111,MANBA,PPP2R5C
Glycerophospholipid biosynthetic process	255	6.91	2	0.993	1	PIP5K1B,PIK3R2
RNA catabolic process	256	6.93	2	0.993	1	CNOT1,ETF1
Steroid biosynthetic process	183	4.96	1	0.994	1	PRKAG2
Meiotic cell cycle	183	4.96	1	0.994	1	MSH5
Response to virus	325	8.8	3	0.994	1	MEF2C,MICA,ELMO1
Activation of protein kinase activity	260	7.04	2	0.994	1	CHRNA3,NTRK3
Positive regulation of metabolic process	2690	72.9	55	0.994	1	NPAS3,KMT2D,KMT2A,KMT2E,FOXP1,PSMA5,ESRRG,PRKD1,MDK,PKP4,F2,ANAPC4,TCF4,CTR9,RPTOR,HDAC4,ZFPM2,CBLB,ZNF398,ZMIZ1,CITED1,CHRNA3,LDB1,ARID1B,FGFR1,GUCY1A2,PRKAG2,XRCC6,SLC30A9,CREB5,MEF2C,ZKSCAN3,MAGI2,SOX5,CTNNB1,ANK3,FURIN,ESRRB,MAML3,BCL11A,FOXO3,RNF111,POLR2E,ZMIZ2,NFIX,SRPK2,NTRK3,WNT3,THRB,SORBS1,BCL11B,FOXO6,CSRNP3,GLI3,RHOA
Glycerophospholipid metabolic process	327	8.86	3	0.994	1	IMPA2,PIP5K1B,PIK3R2
Apoptotic signaling pathway	261	7.07	2	0.994	1	CUL3,PPP2R5C
Cofactor biosynthetic process	185	5.01	1	0.994	1	MTHFD1L
Response to other organism	716	19.4	10	0.994	1	HLA-B,CTR9,CITED1,MEF2C,SRR,MICA,HLA-DRB5,PDE4B,HLA-DRB1,ELMO1
Amine metabolic process	268	7.26	2	0.995	1	MSRA,PSMA5
Fatty acid metabolic process	397	10.8	4	0.995	1	AGMO,FADS2,PRKAG2,TNXB
Regulation of cytokine production	513	13.9	6	0.995	1	HLA-B,ARFGEF2,FURIN,HLA-DRB5,HLA-DRB1,BTN2A2
Inflammatory response	569	15.4	7	0.995	1	PRKD1,F2,HDAC4,CD55,HLA-DRB5,HLA-DRB1,HDAC9
Response to abiotic stimulus	876	23.7	13	0.995	1	SYNGAP1,GRIN2A,WRN,DPP4,PKD1L3,COL11A1,NEDD4L,CACNA1C,XRCC6,MICA,PSPH,ATP2B2,RHOA
Positive regulation of defense response	273	7.39	2	0.995	1	MEF2C,MICA
Cellular catabolic process	2140	58.1	41	0.996	1	PTPRN2,ERLIN1,DGKI,RPA3,ARHGAP15,GNAI1,CISD2,SYNGAP1,PSMA5,PXDNL,MAPT,WRN,EFL1,PKP4,PDE8B,ANAPC4,USP4,MYO9B,CUL3,HDAC4,NEDD4L,NT5C2,CNOT1,PRKAG2,ETF1,GMIP,RHOJ,NGEF,FURIN,PRKG1,DPYD,IVD,PDE4B,RNF111,RGS6,MANBA,NTRK3,PREX1,PPP2R5C,DOCK4,AMBRA1
Positive regulation of cellular metabolic process	2530	68.4	50	0.996	1	NPAS3,KMT2D,KMT2A,KMT2E,FOXP1,PSMA5,ESRRG,PRKD1,MDK,F2,ANAPC4,TCF4,CTR9,RPTOR,HDAC4,ZFPM2,ZNF398,ZMIZ1,CITED1,CHRNA3,LDB1,ARID1B,FGFR1,GUCY1A2,PRKAG2,XRCC6,SLC30A9,CREB5,MEF2C,ZKSCAN3,MAGI2,SOX5,CTNNB1,FURIN,ESRRB,MAML3,BCL11A,FOXO3,RNF111,POLR2E,ZMIZ2,NFIX,NTRK3,THRB,SORBS1,BCL11B,FOXO6,CSRNP3,GLI3,RHOA
Protein localization	1850	50	34	0.996	1	AKAP6,RERE,SYNGAP1,HLA-DMA,GRIN2A,UTY,TSNARE1,PTCH1,EXOC4,USP4,SGF29,CNTNAP2,CBLB,ARFGEF2,DBN1,MAGI2,CTNNB1,ANK3,ABCB9,TWF2,CADPS,POM121C,HLA-DRB5,BTN3A2,PPP2R2B,HLA-DRB1,SYNE1,IMMP2L,BTN2A2,SORBS1,GLI3,RHOA,BTN3A1,TLK1
Positive regulation of protein metabolic process	1080	29.3	17	0.996	1	PSMA5,PRKD1,F2,ANAPC4,CTR9,RPTOR,HDAC4,CBLB,CHRNA3,LDB1,FGFR1,PRKAG2,CTNNB1,FURIN,RNF111,NTRK3,RHOA
Establishment of protein localization	1460	39.4	25	0.996	1	AKAP6,RERE,HLA-DMA,UTY,TSNARE1,PTCH1,EXOC4,SGF29,CBLB,ARFGEF2,ANK3,ABCB9,CADPS,POM121C,HLA-DRB5,BTN3A2,PPP2R2B,HLA-DRB1,IMMP2L,BTN2A2,SORBS1,GLI3,RHOA,BTN3A1,TLK1
Reproduction	1860	50.2	34	0.996	1	KDM5D,NPAS3,KMT2D,HLA-B,SYNGAP1,GRIN2A,VRK2,ESR2,SPAG16,HFE,KLC1,CNTNAP2,ZFPM2,THOC7,NEDD4L,SND1,ZMIZ1,CACNA1C,MSH5,CD55,CTNNB1,FURIN,MICA,FOXO3,KDM4A,POLR2E,PPP2R2B,SRPK2,NTRK3,IMMP2L,THRB,ATP2B2,NEURL1,RHOA
Intracellular protein transport	793	21.5	11	0.996	1	AKAP6,RERE,TSNARE1,PTCH1,CBLB,ANK3,PPP2R2B,IMMP2L,GLI3,RHOA,TLK1
JNK cascade	204	5.53	1	0.996	1	TNXB
Phospholipid biosynthetic process	285	7.72	2	0.997	1	PIP5K1B,PIK3R2
Intracellular transport	1510	40.9	26	0.997	1	SLC8A3,AKAP6,RERE,RSRC1,MAPT,WRN,TSNARE1,PTCH1,PRKD1,F2,DYNC1I1,CUL3,THOC7,CBLB,ATP2A2,ARFGEF2,CITED1,CACNA1C,PRKAG2,ANK3,GBF1,PPP2R2B,IMMP2L,GLI3,RHOA,TLK1
Response to biotic stimulus	749	20.3	10	0.997	1	HLA-B,CTR9,CITED1,MEF2C,SRR,MICA,HLA-DRB5,PDE4B,HLA-DRB1,ELMO1
Cellular localization	2650	71.9	52	0.997	1	SLC8A3,AKAP6,RERE,SYNGAP1,FEZ1,RSRC1,MAPT,WRN,TSNARE1,PTCH1,PRKD1,EXOC4,F2,PDE8B,CACNA2D2,DYNC1I1,KCNG2,USP4,SGF29,CUL3,CNTNAP2,PCLO,THOC7,CBLB,CALU,ATP2A2,ARFGEF2,CITED1,CHRNA3,CACNA1C,PRKAG2,DBN1,MAGI2,CTNNB1,SYT1,KCNB1,ANK3,FURIN,CADPS,GBF1,HLA-DRB5,BTN3A2,PPP2R2B,HLA-DRB1,SYNE1,IMMP2L,BTN2A2,SORBS1,GLI3,RHOA,BTN3A1,TLK1
Positive regulation of protein modification process	867	23.5	12	0.998	1	PSMA5,PRKD1,F2,ANAPC4,CTR9,RPTOR,HDAC4,CHRNA3,FGFR1,PRKAG2,RNF111,NTRK3
MRNA metabolic process	817	22.1	11	0.998	1	PSMA5,RSRC1,THOC7,PRPF3,CNOT1,ETF1,CPEB1,POLR2E,SRPK2,NOVA1,SREK1IP1
Mitotic cell cycle	968	26.2	14	0.998	1	RPA3,GIGYF2,PSMA5,PTCH1,MDK,ANAPC4,CUL3,MPHOSPH9,MAD1L1,NEK4,STAG1,RFC2,RBL2,RHOA
Positive regulation of cellular protein metabolic process	968	26.2	14	0.998	1	PSMA5,PRKD1,F2,ANAPC4,CTR9,RPTOR,HDAC4,CHRNA3,FGFR1,PRKAG2,FURIN,RNF111,NTRK3,RHOA
Positive regulation of MAPK cascade	368	9.97	3	0.998	1	FGFR1,CTNNB1,NTRK3
Regulation of MAPK cascade	559	15.1	6	0.998	1	SYNGAP1,VRK2,FGFR1,CTNNB1,NTRK3,TNXB
G_protein coupled receptor signaling pathway	779	21.1	10	0.998	1	GPR26,DGKI,GNAI1,GPR141,F2,PKD1L3,GABBR1,RASGRP4,SORCS3,RGS6
Cell cycle process	1420	38.3	23	0.998	1	RPA3,KMT2E,GIGYF2,PSMA5,KIZ,MDK,PKP4,ANAPC4,CUL3,RPTOR,MPHOSPH9,MSH5,PRKAG2,MAD1L1,MAGI2,CTNNB1,NEK4,STAG1,ANK3,RFC2,RBL2,PPP2R5C,RHOA
Peptidyl_tyrosine phosphorylation	228	6.18	1	0.998	1	FGFR1
Peptidyl_tyrosine modification	230	6.23	1	0.998	1	FGFR1
Monocarboxylic acid metabolic process	567	15.4	6	0.998	1	MTHFD1L,AGMO,FADS2,PRKAG2,SRR,TNXB
Positive regulation of transferase activity	510	13.8	5	0.998	1	RPTOR,CHRNA3,FGFR1,PRKAG2,NTRK3
Establishment of localization in cell	2320	62.8	43	0.998	1	SLC8A3,AKAP6,RERE,FEZ1,RSRC1,MAPT,WRN,TSNARE1,PTCH1,PRKD1,EXOC4,F2,PDE8B,CACNA2D2,DYNC1I1,KCNG2,CUL3,PCLO,THOC7,CBLB,CALU,ATP2A2,ARFGEF2,CITED1,CHRNA3,CACNA1C,PRKAG2,SYT1,KCNB1,ANK3,FURIN,CADPS,GBF1,HLA-DRB5,BTN3A2,PPP2R2B,HLA-DRB1,IMMP2L,BTN2A2,GLI3,RHOA,BTN3A1,TLK1
Intracellular signal transduction	2450	66.3	46	0.998	1	DGKI,ARHGAP15,SYNGAP1,PSMA5,VRK2,RSU1,PRKD1,PLCL1,F2,CTR9,MYO9B,CUL3,DOCK8,RPTOR,PCLO,HDAC4,CBLB,ARFGEF2,CACNA1C,FGFR1,GUCY1A2,PRKAG2,MEF2C,GMIP,RHOJ,MAGI2,RASGRP4,CTNNB1,NGEF,PLCL2,TANK,FOXO3,GBF1,NKIRAS1,RGS6,TENM2,SRPK2,NTRK3,TNXB,ELMO1,PREX1,PPP2R5C,DOCK4,RHOA,PIK3R2,TLK1
Alcohol metabolic process	388	10.5	3	0.999	1	GPD2,PRKAG2,IMPA2
Cellular respiration	236	6.39	1	0.999	1	NDUFA2
Phospholipid metabolic process	463	12.5	4	0.999	1	PRKD1,IMPA2,PIP5K1B,PIK3R2
Protein transport	1400	37.9	22	0.999	1	AKAP6,RERE,HLA-DMA,TSNARE1,PTCH1,EXOC4,CBLB,ARFGEF2,ANK3,ABCB9,CADPS,POM121C,HLA-DRB5,BTN3A2,PPP2R2B,HLA-DRB1,IMMP2L,BTN2A2,GLI3,RHOA,BTN3A1,TLK1
Cell cycle	1860	50.4	32	0.999	1	RPA3,KMT2E,GNAI1,GIGYF2,PSMA5,TET2,KIZ,PTCH1,MDK,PKP4,ANAPC4,CUL3,RPTOR,MPHOSPH9,DMTF1,FGFR1,MSH5,PRKAG2,MAD1L1,MAGI2,CTNNB1,NEK4,STAG1,ANK3,RFC2,RBL2,PARD3B,PPP1R13B,SRPK2,PPP2R5C,RHOA,TLK1
Macromolecule catabolic process	1070	29	15	0.999	1	ERLIN1,RPA3,GRIN2A,PSMA5,ANAPC4,USP4,CUL3,NEDD4L,CBLB,CNOT1,ETF1,FURIN,RNF111,MANBA,PPP2R5C
Macromolecule catabolic process	1070	29	15	0.999	1	ERLIN1,RPA3,GRIN2A,PSMA5,ANAPC4,USP4,CUL3,NEDD4L,CBLB,CNOT1,ETF1,FURIN,RNF111,MANBA,PPP2R5C
Cell cycle phase	1070	29.1	15	0.999	1	RPA3,GIGYF2,PSMA5,KIZ,MDK,ANAPC4,CUL3,MPHOSPH9,MSH5,MAD1L1,NEK4,STAG1,RFC2,RBL2,RHOA
Positive regulation of response to stimulus	1550	42.1	25	0.999	1	KMT2D,KMT2A,DGKI,HLA-DMA,PRKD1,F2,RPTOR,CBLB,CITED1,FGFR1,HLA-DQA1,MEF2C,RASGRP4,CD55,CTNNB1,ABCB9,MICA,HLA-DRB5,RNF111,HLA-DRB1,NTRK3,HLA-DQB1,RHOA,PIK3R2,BTN3A1
Response to organic substance	2500	67.7	46	0.999	1	NREP,SLC8A3,PDE1C,KMT2D,HLA-B,KMT2E,GNAI1,GRIN2A,FEZ1,VRK2,PTCH1,PRKD1,MDK,CHRNA5,CTR9,RPTOR,HDAC4,NEDD4L,CITED1,CHRNA3,FGFR1,HLA-DQA1,PRKAG2,MEF2C,SOX5,CD55,CTNNB1,FURIN,SRR,TWF2,PSPH,FOXO3,HLA-DRB5,PDE4B,RNF111,HLA-DRB1,NTRK3,HLA-DQB1,WNT3,TRIM33,SORBS1,FOXO6,RHOA,PIK3R2,AFF3,HDAC9
MAPK cascade	665	18	7	0.999	1	SYNGAP1,VRK2,FGFR1,MEF2C,CTNNB1,NTRK3,TNXB
Cellular response to stress	1620	44	26	0.999	1	NREP,RPA3,PSMA5,VRK2,PXDNL,WRN,PRKD1,HFE,TNRC6A,MSH5,XRCC6,SLC30A9,MEF2C,ATP23,PALB2,MICA,FOXO3,RFC2,POLR2E,PPP2R2B,NTRK3,TNXB,PPP2R5C,FOXO6,RHOA,TLK1
Regulation of apoptotic process	1540	41.6	24	0.999	1	MYO18A,SYNGAP1,GRIN2A,PSMA5,ESR2,WRN,CUL3,CITED1,FGFR1,MEF2C,PALB2,CTNNB1,FURIN,FOXO3,PPP2R2B,PPP1R13B,SRPK2,PPP2R5C,TRAIP,BCL11B,AMBRA1,CSRNP3,GLI3,RHOA
Coenzyme metabolic process	266	7.2	1	0.999	1	MTHFD1L
Positive regulation of cytokine production	268	7.26	1	0.999	1	ARFGEF2
Positive regulation of protein phosphorylation	681	18.4	7	0.999	1	PRKD1,F2,RPTOR,CHRNA3,FGFR1,PRKAG2,NTRK3
Regulation of protein metabolic process	1820	49.4	30	0.999	1	GRIN2A,GIGYF2,PSMA5,PRKD1,F2,ANAPC4,CTR9,USP4,TNRC6A,RPTOR,HDAC4,PPM1E,NEDD4L,CBLB,FXR1,CHRNA3,LDB1,FGFR1,PRKAG2,ETF1,CD55,CTNNB1,FURIN,CPEB1,FOXO3,RNF111,CCDC88C,NTRK3,TNXB,RHOA
Regulation of kinase activity	743	20.1	8	1	1	RPTOR,PPM1E,CHRNA3,FGFR1,PRKAG2,RBL2,NTRK3,TNXB
Regulation of programmed cell death	1550	42.1	24	1	1	MYO18A,SYNGAP1,GRIN2A,PSMA5,ESR2,WRN,CUL3,CITED1,FGFR1,MEF2C,PALB2,CTNNB1,FURIN,FOXO3,PPP2R2B,PPP1R13B,SRPK2,PPP2R5C,TRAIP,BCL11B,AMBRA1,CSRNP3,GLI3,RHOA
Regulation of cellular protein metabolic process	1560	42.2	24	1	1	GIGYF2,PSMA5,PRKD1,F2,ANAPC4,CTR9,USP4,TNRC6A,RPTOR,HDAC4,PPM1E,FXR1,CHRNA3,FGFR1,PRKAG2,ETF1,FURIN,CPEB1,FOXO3,RNF111,CCDC88C,NTRK3,TNXB,RHOA
Regulation of transcription, DNA_dependent	3770	102	75	1	1	NPAS3,KMT2D,KMT2A,KMT2E,FOXP1,NCOA5,ESR2,ESRRG,UTY,PTCH1,PRKD1,MDK,PDE8B,ZNF536,TAF1C,TCF4,CTR9,SGF29,RPTOR,HDAC4,TCF20,ZFPM2,NEDD4L,SND1,ZNF398,NR1D2,ZNF823,ZMIZ1,DMTF1,CITED1,LDB1,ARID1B,ZNF638,FGFR1,CNOT1,XRCC6,SLC30A9,CREB5,MEF2C,ZNF568,ZNF19,TFB1M,ZKSCAN3,CTNND1,SOX5,CTNNB1,PCGF3,MED27,ESRRB,MAML3,BCL11A,TSHZ3,FOXO3,LCORL,KDM4A,JMJD1C,ZNF600,RNF111,RBL2,ZMIZ2,TENM2,NFIX,ZNF615,THRB,BRWD1,KDM…
Regulation of transcription, DNA_dependent	3770	102	75	1	1	NPAS3,KMT2D,KMT2A,KMT2E,FOXP1,NCOA5,ESR2,ESRRG,UTY,PTCH1,PRKD1,MDK,PDE8B,ZNF536,TAF1C,TCF4,CTR9,SGF29,RPTOR,HDAC4,TCF20,ZFPM2,NEDD4L,SND1,ZNF398,NR1D2,ZNF823,ZMIZ1,DMTF1,CITED1,LDB1,ARID1B,ZNF638,FGFR1,CNOT1,XRCC6,SLC30A9,CREB5,MEF2C,ZNF568,ZNF19,TFB1M,ZKSCAN3,CTNND1,SOX5,CTNNB1,PCGF3,MED27,ESRRB,MAML3,BCL11A,TSHZ3,FOXO3,LCORL,KDM4A,JMJD1C,ZNF600,RNF111,RBL2,ZMIZ2,TENM2,NFIX,ZNF615,THRB,BRWD1,KDM…
Regulation of transcription, DNA_dependent	3770	102	75	1	1	NPAS3,KMT2D,KMT2A,KMT2E,FOXP1,NCOA5,ESR2,ESRRG,UTY,PTCH1,PRKD1,MDK,PDE8B,ZNF536,TAF1C,TCF4,CTR9,SGF29,RPTOR,HDAC4,TCF20,ZFPM2,NEDD4L,SND1,ZNF398,NR1D2,ZNF823,ZMIZ1,DMTF1,CITED1,LDB1,ARID1B,ZNF638,FGFR1,CNOT1,XRCC6,SLC30A9,CREB5,MEF2C,ZNF568,ZNF19,TFB1M,ZKSCAN3,CTNND1,SOX5,CTNNB1,PCGF3,MED27,ESRRB,MAML3,BCL11A,TSHZ3,FOXO3,LCORL,KDM4A,JMJD1C,ZNF600,RNF111,RBL2,ZMIZ2,TENM2,NFIX,ZNF615,THRB,BRWD1,KDM…
Positive regulation of phosphorylation	697	18.9	7	1	1	PRKD1,F2,RPTOR,CHRNA3,FGFR1,PRKAG2,NTRK3
Regulation of protein kinase activity	698	18.9	7	1	1	RPTOR,PPM1E,CHRNA3,FGFR1,PRKAG2,NTRK3,TNXB
Immune response	1430	38.7	21	1	1	HLA-B,HLA-DMA,PRKD1,HFE,CBLB,CITED1,RAET1E,HLA-DQA1,MEF2C,CD55,ABCB9,TANK,MICA,HLA-DRB5,BTN3A2,HLA-DRB1,SRPK2,HLA-DQB1,DPP8,PIK3R2,BTN3A1
Intracellular protein kinase cascade	1140	30.8	15	1	1	SYNGAP1,VRK2,PRKD1,CTR9,FGFR1,PRKAG2,MEF2C,MAGI2,CTNNB1,TANK,NKIRAS1,SRPK2,NTRK3,TNXB,RHOA
Regulation of defense response	519	14.1	4	1	1	MEF2C,CD55,MICA,ELMO1
Carbohydrate metabolic process	1040	28.2	13	1	1	GALNT12,HDAC4,GPD2,EXT1,PRKAG2,MGAT5B,IMPA2,ST3GAL3,RFT1,MANBA,GALNT1,GALNT10,SORBS1
Regulation of transferase activity	768	20.8	8	1	1	RPTOR,PPM1E,CHRNA3,FGFR1,PRKAG2,RBL2,NTRK3,TNXB
Macromolecule localization	2240	60.7	38	1	1	AKAP6,RERE,SYNGAP1,HLA-DMA,GRIN2A,UTY,TSNARE1,PTCH1,EXOC4,USP4,SGF29,CNTNAP2,SPNS1,THOC7,CBLB,KIF5C,ARFGEF2,PRKAG2,DBN1,MAGI2,CTNNB1,ANK3,ABCB9,TWF2,CADPS,POM121C,HLA-DRB5,BTN3A2,PPP2R2B,HLA-DRB1,SYNE1,IMMP2L,BTN2A2,SORBS1,GLI3,RHOA,BTN3A1,TLK1
Positive regulation of signal transduction	998	27	12	1	1	KMT2D,DGKI,PRKD1,F2,RPTOR,CITED1,FGFR1,RASGRP4,CTNNB1,RNF111,NTRK3,RHOA
Regulation of RNA metabolic process	3900	106	77	1	1	NPAS3,KMT2D,KMT2A,KMT2E,FOXP1,NCOA5,ESR2,ESRRG,UTY,PTCH1,PRKD1,MDK,PDE8B,ZNF536,TAF1C,TCF4,CTR9,SGF29,RPTOR,HDAC4,TCF20,ZFPM2,NEDD4L,SND1,ZNF398,NR1D2,ZNF823,ZMIZ1,DMTF1,CITED1,LDB1,ARID1B,ZNF638,FGFR1,CNOT1,XRCC6,SLC30A9,CREB5,MEF2C,ZNF568,ZNF19,TFB1M,ZKSCAN3,CTNND1,SOX5,CTNNB1,PCGF3,MED27,ESRRB,MAML3,BCL11A,TSHZ3,FOXO3,LCORL,KDM4A,JMJD1C,ZNF600,RNF111,RBL2,POLR2E,ZMIZ2,TENM2,NFIX,SRPK2,ZNF615,T…
Catabolic process	2560	69.4	45	1	1	PTPRN2,ERLIN1,DGKI,RPA3,ARHGAP15,GNAI1,CISD2,SYNGAP1,GRIN2A,PSMA5,PXDNL,MAPT,WRN,EFL1,PKP4,PDE8B,ANAPC4,USP4,MYO9B,CUL3,HDAC4,NEDD4L,CBLB,GPD2,NT5C2,CNOT1,PRKAG2,ETF1,GMIP,RHOJ,IMPA2,NGEF,FURIN,PRKG1,DPYD,IVD,PDE4B,RNF111,RGS6,MANBA,NTRK3,PREX1,PPP2R5C,DOCK4,AMBRA1
Cell surface receptor signaling pathway	3340	90.4	63	1	1	NREP,MAGI1,GPR26,PDE1C,SEMA3E,HLA-B,DGKI,GNAI1,SEMA3A,GRIN2A,GIGYF2,VRK2,GPR141,PTCH1,PRKD1,F2,CTR9,TNRC6A,CUL3,PKD1L3,RPTOR,GABBR1,NEDD4L,CBLB,ITGA11,CITED1,CHRNA3,LDB1,FGFR1,HLA-DQA1,PRKAG2,MEF2C,GRIK1,MAGI2,RASGRP4,CTNND1,CTNNB1,NGEF,PTPRF,FURIN,MICA,MAML3,FOXO3,PTPRO,HLA-DRB5,RNF111,SORCS3,HLA-DRB1,RGS6,CCDC88C,NTRK3,HLA-DQB1,WNT3,PREX1,TRIM33,SORBS1,FOXO6,GLI3,NEURL1,RHOA,PIK3R2,BTN3A1,HDAC9
Positive regulation of phosphate metabolic process	789	21.4	8	1	1	PRKD1,F2,RPTOR,CHRNA3,FGFR1,GUCY1A2,PRKAG2,NTRK3
Regulation of nucleobase_containing compound metabolic process	4540	123	92	1	1	PTPRN2,NPAS3,KMT2D,KMT2A,DGKI,KMT2E,ARHGAP15,SYNGAP1,FOXP1,NCOA5,ESR2,ESRRG,UTY,PTCH1,PRKD1,MDK,PKP4,PDE8B,ZNF536,TAF1C,TCF4,CTR9,SGF29,MYO9B,RPTOR,HDAC4,TCF20,GABBR1,ZFPM2,NEDD4L,SND1,ZNF398,NR1D2,ZNF823,ZMIZ1,DMTF1,CITED1,LDB1,ARID1B,ZNF638,FGFR1,CNOT1,GUCY1A2,XRCC6,SLC30A9,CREB5,MEF2C,ZNF568,ZNF19,GMIP,TFB1M,ZKSCAN3,CTNND1,SOX5,CTNNB1,NGEF,PCGF3,MED27,PRKG1,ESRRB,MAML3,BCL11A,TSHZ3,FOXO3,LCORL…
Immune system process	2720	73.6	48	1	1	KMT2A,HLA-B,KMT2E,FOXP1,HLA-DMA,PSMA5,BANK1,TET2,PRKD1,DPP4,F2,DYNC1I1,HFE,CTR9,KLC1,HDAC4,CBLB,CITED1,LDB1,RAET1E,HLA-DQA1,XRCC6,MEF2C,RASGRP4,CD55,CTNNB1,ABCB9,TANK,MICA,BCL11A,FOXO3,PTPRO,HLA-DRB5,PDE4B,BTN3A2,HLA-DRB1,SRPK2,HLA-DQB1,ELMO1,DPP8,WNT3,PREX1,BTN2A2,BCL11B,GLI3,PIK3R2,BTN3A1,HDAC9
DNA metabolic process	1240	33.7	16	1	1	MYO18A,RPA3,KMT2E,FOXP1,WRN,TET2,FHIT,MSH5,XRCC6,SLC30A9,ATP23,PALB2,RFC2,POLR2E,NFIX,BCL11B
Regulation of protein modification process	1250	33.8	16	1	1	PSMA5,PRKD1,F2,ANAPC4,CTR9,USP4,RPTOR,HDAC4,PPM1E,CHRNA3,FGFR1,PRKAG2,RNF111,CCDC88C,NTRK3,TNXB
Cofactor metabolic process	331	8.97	1	1	1	MTHFD1L
Negative regulation of cellular process	4110	111	80	1	1	SEMA3E,KMT2D,MYO18A,RPA3,KMT2E,ADAM22,SYNGAP1,FOXP1,SEMA3A,GIGYF2,PSMA5,ESR2,UTY,PTCH1,PRKD1,DPP4,F2,PDE8B,ZNF536,ANAPC4,TCF4,CTR9,USP4,TNRC6A,CUL3,RPTOR,HDAC4,PPM1E,GABBR1,ZFPM2,CNTN4,NEDD4L,CBLB,FXR1,CITED1,LDB1,FGFR1,PRKAG2,XRCC6,MEF2C,GRIK1,MAD1L1,MAGI2,PALB2,CTNND1,SOX5,CTNNB1,NGEF,FURIN,MED27,PRKG1,TWF2,ESRRB,BCL11A,TSHZ3,FOXO3,PTPRO,KDM4A,RFC2,HLA-DRB5,SEMA3F,HLA-DRB1,RGS6,PPP1R13B,TENM2,N…
Regulation of gene expression	4480	121	89	1	1	NPAS3,KMT2D,KMT2A,KMT2E,FOXP1,GIGYF2,NCOA5,ESR2,ESRRG,UTY,TET2,PTCH1,PRKD1,MDK,PKP4,PDE8B,ZNF536,TAF1C,TCF4,CTR9,USP4,SGF29,TNRC6A,RPTOR,HDAC4,TCF20,ZFPM2,NEDD4L,SND1,ZNF398,NR1D2,FXR1,ZNF823,ZMIZ1,DMTF1,CITED1,LDB1,ARID1B,ZNF638,FGFR1,CNOT1,XRCC6,SLC30A9,ETF1,CREB5,MEF2C,ZNF568,ZNF19,TFB1M,ZKSCAN3,CTNND1,SOX5,CD55,CTNNB1,PCGF3,ANK3,MED27,ESRRB,CPEB1,MAML3,BCL11A,TSHZ3,FOXO3,LCORL,KDM4A,JMJD1C,ZN…
Organ development	3290	89.2	60	1	1	SLC8A3,KMT2A,HLA-B,KMT2E,FOXP1,SEMA3A,HLA-DMA,ESR2,UTY,TET2,PTCH1,MDK,CACNA2D2,CTR9,CNTNAP2,HDAC4,ZFPM2,CNTN4,COL11A1,FXR1,EXT1,ITGA11,ATP2A2,ZMIZ1,CITED1,CKB,LDB1,FGFR1,CREB5,MEF2C,MAGI2,RASGRP4,CADM2,PALB2,CTNND1,SOX5,CTNNB1,CACNB2,PRKG1,SRR,CTTNBP2,BCL11A,TSHZ3,FOXO3,PTPRO,SEMA3F,PPP2R2B,NTRK3,IMMP2L,WNT3,THRB,MACROD2,ATP2B2,TENM4,BCL11B,FOXO6,GLI3,NEURL1,RHOA,HDAC9
Lipid biosynthetic process	776	21	7	1	1	AGMO,FADS2,PRKD1,PRKAG2,PIP5K1B,SORBS1,PIK3R2
Organic acid metabolic process	1430	38.7	19	1	1	MTHFD1L,MSRA,PSMA5,AGMO,FADS2,PFAS,EXT1,CKB,GATB,PRKAG2,CARMIL1,CTNNB1,ST3GAL3,SRR,DPYD,IVD,PSPH,TNXB,PPA2
Regulation of signal transduction	2440	66	40	1	1	NREP,KMT2D,DGKI,ARHGAP15,SYNGAP1,VRK2,ESR2,PTCH1,PRKD1,PKP4,F2,ZNF536,MYO9B,CUL3,RPTOR,NEDD4L,CBLB,ARFGEF2,CITED1,FGFR1,GMIP,RHOJ,MAGI2,RASGRP4,CTNND1,CTNNB1,NGEF,FURIN,PTPRO,GBF1,RNF111,RGS6,NTRK3,TNXB,PREX1,DOCK4,TRIM33,GLI3,RHOA,PIK3R2
Steroid metabolic process	361	9.78	1	1	1	PRKAG2
Regulation of protein phosphorylation	987	26.7	10	1	1	PRKD1,F2,RPTOR,PPM1E,CHRNA3,FGFR1,PRKAG2,CCDC88C,NTRK3,TNXB
Carboxylic acid metabolic process	1270	34.5	15	1	1	MTHFD1L,MSRA,PSMA5,AGMO,FADS2,PFAS,CKB,GATB,PRKAG2,SRR,DPYD,IVD,PSPH,TNXB,PPA2
Response to chemical stimulus	3830	104	71	1	1	NREP,SLC8A3,PDE1C,SEMA3E,KMT2D,KMT2A,HLA-B,KMT2E,GNAI1,FOXP1,SEMA3A,GRIN2A,FEZ1,VRK2,PXDNL,RSRC1,PTCH1,PRKD1,PEF1,MDK,CHRNA5,CTR9,PKD1L3,RPTOR,HDAC4,PPM1E,CNTN4,PFAS,NEDD4L,SEMA6D,EXT1,KIF5C,CITED1,CHRNA3,CACNA1C,FGFR1,HLA-DQA1,PRKAG2,MEF2C,SOX5,CD55,CTNNB1,SYT1,CACNB2,ANK3,FURIN,CACNA1I,SRR,TWF2,PSPH,FOXO3,PTPRO,HLA-DRB5,PDE4B,SEMA3F,RNF111,HLA-DRB1,TENM2,NTRK3,HLA-DQB1,WNT3,DOCK4,TRIM33,SORBS1,…
Apoptotic process	2130	57.7	32	1	1	MYO18A,KMT2A,SYNGAP1,SEMA3A,GRIN2A,PSMA5,ESR2,MAPT,WRN,PRKD1,CUL3,FXR1,CITED1,FGFR1,MEF2C,PALB2,CTNNB1,NGEF,FOXO3,TMEM219,PPP2R2B,PPP1R13B,SRPK2,ELMO1,PREX1,PPP2R5C,TRAIP,BCL11B,AMBRA1,CSRNP3,GLI3,RHOA
Apoptotic process	2130	57.7	32	1	1	MYO18A,KMT2A,SYNGAP1,SEMA3A,GRIN2A,PSMA5,ESR2,MAPT,WRN,PRKD1,CUL3,FXR1,CITED1,FGFR1,MEF2C,PALB2,CTNNB1,NGEF,FOXO3,TMEM219,PPP2R2B,PPP1R13B,SRPK2,ELMO1,PREX1,PPP2R5C,TRAIP,BCL11B,AMBRA1,CSRNP3,GLI3,RHOA
Regulation of phosphorylation	1070	28.9	11	1	1	PRKD1,F2,RPTOR,PPM1E,CHRNA3,FGFR1,PRKAG2,RBL2,CCDC88C,NTRK3,TNXB
Regulation of response to stimulus	3360	91	59	1	1	NREP,KMT2D,KMT2A,HLA-B,DGKI,ARHGAP15,SYNGAP1,SEMA3A,HLA-DMA,VRK2,ESR2,PTCH1,PRKD1,MDK,PKP4,F2,ZNF536,MYO9B,CUL3,RPTOR,NEDD4L,CBLB,ARFGEF2,CITED1,RAET1E,FGFR1,HLA-DQA1,MEF2C,GMIP,RHOJ,MAGI2,RASGRP4,CTNND1,CD55,CTNNB1,NGEF,ABCB9,FURIN,PRKG1,MICA,PTPRO,GBF1,HLA-DRB5,SEMA3F,RNF111,HLA-DRB1,RGS6,NTRK3,TNXB,HLA-DQB1,ELMO1,WNT3,PREX1,DOCK4,TRIM33,GLI3,RHOA,PIK3R2,BTN3A1
Programmed cell death	2160	58.4	32	1	1	MYO18A,KMT2A,SYNGAP1,SEMA3A,GRIN2A,PSMA5,ESR2,MAPT,WRN,PRKD1,CUL3,FXR1,CITED1,FGFR1,MEF2C,PALB2,CTNNB1,NGEF,FOXO3,TMEM219,PPP2R2B,PPP1R13B,SRPK2,ELMO1,PREX1,PPP2R5C,TRAIP,BCL11B,AMBRA1,CSRNP3,GLI3,RHOA
System development	4950	134	97	1	1	NRGN,NREP,SLC8A3,SEMA3E,KMT2A,HLA-B,KMT2E,ADAM22,SYNGAP1,FOXP1,SEMA3A,RTN1,HLA-DMA,GRIN2A,GIGYF2,FEZ1,ESR2,MAPT,UTY,TET2,PTCH1,PRKD1,MDK,F2,ZNF536,NPAS1,TCF4,CACNA2D2,CTR9,CNTNAP2,HDAC4,ZFPM2,CNTN4,COL11A1,CBLB,SEMA6D,FXR1,EXT1,ITGA11,ATP2A2,ZMIZ1,KIF5C,CITED1,CKB,CHRNA3,CACNA1C,TTLL7,LDB1,ARID1B,FGFR1,XRCC6,AMIGO1,CREB5,MEF2C,GRIK1,ZSWIM6,DBN1,MAGI2,RASGRP4,CADM2,PALB2,CTNND1,SOX5,CTNNB1,NGEF,NT…
Macromolecule modification	3430	92.9	60	1	1	FKBP9,KDM5D,PTPRN2,GALNT12,KMT2D,KMT2A,MSL2,MSRA,KMT2E,PSMA5,VRK2,RSRC1,TET2,PRKD1,MRM2,F2,ANAPC4,CTR9,USP4,SGF29,CUL3,RPTOR,HDAC4,PPM1E,NEDD4L,EXT1,CHRNA3,TTLL7,LDB1,FGFR1,PRKAG2,ETF1,MGAT5B,NEK4,ST3GAL3,PTPRF,FURIN,PRKG1,BCL11A,RFT1,PTPRO,KDM4A,RNF111,POLR2E,CCDC88C,MANBA,SRPK2,NTRK3,GALNT1,TNXB,GALNT10,TRIM33,MED8,NEURL1,PUS7,TRIOBP,HDAC9,RNF144A,CDKAL1,TLK1
Protein modification process	3290	89.2	56	1	1	FKBP9,KDM5D,PTPRN2,GALNT12,KMT2D,KMT2A,MSL2,MSRA,KMT2E,PSMA5,VRK2,RSRC1,PRKD1,F2,ANAPC4,CTR9,USP4,SGF29,CUL3,RPTOR,HDAC4,PPM1E,NEDD4L,EXT1,CHRNA3,TTLL7,LDB1,FGFR1,PRKAG2,ETF1,MGAT5B,NEK4,ST3GAL3,PTPRF,FURIN,PRKG1,BCL11A,RFT1,PTPRO,KDM4A,RNF111,POLR2E,CCDC88C,MANBA,SRPK2,NTRK3,GALNT1,TNXB,GALNT10,TRIM33,MED8,NEURL1,TRIOBP,HDAC9,RNF144A,TLK1
Phosphorylation	1680	45.4	21	1	1	VRK2,RSRC1,PRKD1,F2,RPTOR,PPM1E,CHRNA3,FGFR1,PRKAG2,IMPA2,NEK4,PRKG1,PIP5K1B,RBL2,POLR2E,CCDC88C,SRPK2,NTRK3,TNXB,NDUFA2,TLK1
Negative regulation of biological process	4590	124	86	1	1	SEMA3E,KMT2D,MYO18A,RPA3,KMT2E,ADAM22,SYNGAP1,FOXP1,SEMA3A,GRIN2A,GIGYF2,PSMA5,ESR2,MAPT,UTY,PTCH1,PRKD1,DPP4,F2,PDE8B,ZNF536,ANAPC4,TCF4,CTR9,USP4,TNRC6A,CUL3,RPTOR,HDAC4,PPM1E,GABBR1,ZFPM2,CNTN4,NEDD4L,CBLB,SND1,FXR1,ATP2A2,CITED1,CACNA1C,LDB1,FGFR1,PRKAG2,XRCC6,MEF2C,GRIK1,MAD1L1,MAGI2,PALB2,CTNND1,SOX5,CD55,CTNNB1,NGEF,FURIN,MED27,PRKG1,TWF2,ESRRB,BCL11A,TSHZ3,FOXO3,PTPRO,KDM4A,RFC2,HLA-DRB5,…
Protein phosphorylation	1480	40.2	17	1	1	VRK2,RSRC1,PRKD1,F2,RPTOR,PPM1E,CHRNA3,FGFR1,PRKAG2,NEK4,PRKG1,POLR2E,CCDC88C,SRPK2,NTRK3,TNXB,TLK1
Defense response	1510	40.9	17	1	1	HLA-B,PRKD1,MDK,F2,HDAC4,CITED1,HLA-DQA1,MEF2C,CD55,TANK,MICA,HLA-DRB5,HLA-DRB1,SRPK2,HLA-DQB1,ELMO1,HDAC9
Positive regulation of cellular process	4780	129	84	1	1	NPAS3,KMT2D,KMT2A,DGKI,KMT2E,FOXP1,HLA-DMA,GRIN2A,FEZ1,PSMA5,ESR2,MAPT,ESRRG,PRKD1,MDK,DPP4,PKP4,F2,ANAPC4,TCF4,CTR9,CUL3,RPTOR,HDAC4,PPM1E,ZFPM2,NEDD4L,ZNF398,ZMIZ1,CITED1,CHRNA3,LDB1,ARID1B,FGFR1,HLA-DQA1,GUCY1A2,PRKAG2,XRCC6,AMIGO1,SLC30A9,CREB5,MEF2C,GRIK1,ZKSCAN3,MAGI2,RASGRP4,SOX5,CTNNB1,ANK3,FURIN,TWF2,ESRRB,MAML3,BCL11A,TSHZ3,FOXO3,HLA-DRB5,RNF111,POLR2E,ZMIZ2,PPP2R2B,HLA-DRB1,RGS6,PPP1R1…
Cellular lipid metabolic process	1200	32.6	9	1	1	AGMO,FADS2,PRKD1,GPD2,PRKAG2,IMPA2,PIP5K1B,TNXB,PIK3R2
Transcription, DNA_dependent	4830	131	85	1	1	NPAS3,KMT2D,KMT2A,KMT2E,RERE,FOXP1,NCOA5,ESR2,ESRRG,UTY,ZSCAN9,PTCH1,PRKD1,MDK,PDE8B,ZNF536,TAF1C,NPAS1,TCF4,CTR9,SGF29,RPTOR,HDAC4,L3MBTL4,TCF20,ZFPM2,NEDD4L,SND1,ZNF398,NR1D2,ZNF823,ZMIZ1,DMTF1,CITED1,ZSCAN12,LDB1,ARID1B,ZNF638,FGFR1,CNOT1,XRCC6,SLC30A9,CREB5,ZSCAN31,MEF2C,ZNF568,ZNF19,TFB1M,ZKSCAN3,CTNND1,SOX5,CTNNB1,PCGF3,MED27,ESRRB,MAML3,BCL11A,TSHZ3,FOXO3,LCORL,KDM4A,JMJD1C,ZNF600,RNF111,R…
Transcription, DNA_dependent	4830	131	85	1	1	NPAS3,KMT2D,KMT2A,KMT2E,RERE,FOXP1,NCOA5,ESR2,ESRRG,UTY,ZSCAN9,PTCH1,PRKD1,MDK,PDE8B,ZNF536,TAF1C,NPAS1,TCF4,CTR9,SGF29,RPTOR,HDAC4,L3MBTL4,TCF20,ZFPM2,NEDD4L,SND1,ZNF398,NR1D2,ZNF823,ZMIZ1,DMTF1,CITED1,ZSCAN12,LDB1,ARID1B,ZNF638,FGFR1,CNOT1,XRCC6,SLC30A9,CREB5,ZSCAN31,MEF2C,ZNF568,ZNF19,TFB1M,ZKSCAN3,CTNND1,SOX5,CTNNB1,PCGF3,MED27,ESRRB,MAML3,BCL11A,TSHZ3,FOXO3,LCORL,KDM4A,JMJD1C,ZNF600,RNF111,R…
Multicellular organismal development	5720	155	106	1	1	NRGN,NREP,SLC8A3,SEMA3E,KMT2D,KMT2A,HLA-B,KMT2E,ADAM22,RERE,CISD2,SYNGAP1,FOXP1,SEMA3A,RTN1,HLA-DMA,GRIN2A,GIGYF2,FEZ1,ESR2,MAPT,WRN,UTY,TET2,PTCH1,PRKD1,MDK,F2,ZNF536,NPAS1,TCF4,CACNA2D2,CTR9,CUL3,CNTNAP2,HDAC4,ZFPM2,CNTN4,COL11A1,CBLB,SEMA6D,FXR1,EXT1,ITGA11,ATP2A2,ZMIZ1,KIF5C,CITED1,CKB,CHRNA3,CACNA1C,TTLL7,LDB1,ARID1B,FGFR1,XRCC6,AMIGO1,CREB5,MEF2C,GRIK1,ZSWIM6,DBN1,MAGI2,RASGRP4,CADM2,PALB2,…
Anatomical structure development	5830	158	108	1	1	NRGN,NREP,SLC8A3,SEMA3E,KMT2D,KMT2A,HLA-B,KMT2E,ARHGAP15,ADAM22,SYNGAP1,FOXP1,SEMA3A,RTN1,HLA-DMA,GRIN2A,GIGYF2,FEZ1,ESR2,MAPT,UTY,TET2,PTCH1,PRKD1,MDK,F2,SPAG16,ZNF536,NPAS1,TCF4,CACNA2D2,CTR9,CUL3,CNTNAP2,HDAC4,ZFPM2,CNTN4,COL11A1,CBLB,SEMA6D,FXR1,EXT1,ITGA11,ATP2A2,ZMIZ1,KIF5C,CITED1,CKB,CHRNA3,CACNA1C,TTLL7,LDB1,ARID1B,FGFR1,XRCC6,AMIGO1,CREB5,MEF2C,GRIK1,RHOJ,ZSWIM6,DBN1,MAGI2,RASGRP4,CADM2,…
RNA biosynthetic process	4930	134	85	1	1	NPAS3,KMT2D,KMT2A,KMT2E,RERE,FOXP1,NCOA5,ESR2,ESRRG,UTY,ZSCAN9,PTCH1,PRKD1,MDK,PDE8B,ZNF536,TAF1C,NPAS1,TCF4,CTR9,SGF29,RPTOR,HDAC4,L3MBTL4,TCF20,ZFPM2,NEDD4L,SND1,ZNF398,NR1D2,ZNF823,ZMIZ1,DMTF1,CITED1,ZSCAN12,LDB1,ARID1B,ZNF638,FGFR1,CNOT1,XRCC6,SLC30A9,CREB5,ZSCAN31,MEF2C,ZNF568,ZNF19,TFB1M,ZKSCAN3,CTNND1,SOX5,CTNNB1,PCGF3,MED27,ESRRB,MAML3,BCL11A,TSHZ3,FOXO3,LCORL,KDM4A,JMJD1C,ZNF600,RNF111,R…
Regulation of cellular metabolic process	6120	166	114	1	1	PTPRN2,NPAS3,KMT2D,KMT2A,DGKI,KMT2E,ARHGAP15,CISD2,SYNGAP1,FOXP1,GIGYF2,PSMA5,NCOA5,ESR2,MAPT,ESRRG,UTY,PTCH1,PRKD1,MDK,PKP4,F2,PDE8B,ZNF536,TAF1C,ANAPC4,TCF4,CTR9,USP4,SGF29,TNRC6A,MYO9B,RPTOR,HDAC4,PPM1E,TCF20,GABBR1,ZFPM2,NEDD4L,SND1,ZNF398,NR1D2,FXR1,ZNF823,ZMIZ1,DMTF1,CITED1,CHRNA3,LDB1,ARID1B,ZNF638,FGFR1,CNOT1,GUCY1A2,PRKAG2,XRCC6,SLC30A9,ETF1,CREB5,MEF2C,ZNF568,ZNF19,GMIP,TFB1M,ZKSCAN3,MA…
Lipid metabolic process	1730	46.8	15	1	1	AGMO,FADS2,PRKD1,PLCL1,GPD2,PRKAG2,BTN2A1,IMPA2,PLCL2,PIP5K1B,RBL2,TNXB,SORBS1,BCL11B,PIK3R2
Positive regulation of biological process	5500	149	95	1	1	NPAS3,KMT2D,KMT2A,DGKI,KMT2E,FOXP1,HLA-DMA,GRIN2A,FEZ1,PSMA5,ESR2,MAPT,ESRRG,PTCH1,PRKD1,MDK,DPP4,PKP4,F2,ANAPC4,TCF4,CACNA2D2,CTR9,CUL3,RPTOR,HDAC4,PPM1E,ZFPM2,NEDD4L,CBLB,ZNF398,ATP2A2,ZMIZ1,ARFGEF2,CITED1,CHRNA3,LDB1,ARID1B,FGFR1,HLA-DQA1,GUCY1A2,PRKAG2,XRCC6,AMIGO1,SLC30A9,CREB5,MEF2C,GRIK1,ZKSCAN3,MAGI2,RASGRP4,SOX5,CD55,CTNNB1,CACNB2,ANK3,ABCB9,FURIN,TWF2,ESRRB,MICA,MAML3,BCL11A,TSHZ3,FOXO3…
Cellular nitrogen compound biosynthetic process	5610	152	95	1	1	MTHFD1L,NPAS3,KMT2D,KMT2A,KMT2E,RERE,FOXP1,NCOA5,ESR2,ESRRG,WRN,UTY,ZSCAN9,PTCH1,PRKD1,MDK,PDE8B,ZNF536,TAF1C,NPAS1,TCF4,CTR9,SGF29,RPTOR,HDAC4,L3MBTL4,TCF20,GABBR1,ZFPM2,PFAS,NEDD4L,SND1,ZNF398,NR1D2,ZNF823,ATP2A2,ZMIZ1,DMTF1,CITED1,ZSCAN12,LDB1,ARID1B,ZNF638,FGFR1,CNOT1,GUCY1A2,PRKAG2,XRCC6,SLC30A9,CREB5,ZSCAN31,MEF2C,ZNF568,ZNF19,TFB1M,ZKSCAN3,CTNND1,SOX5,CTNNB1,PCGF3,FURIN,MED27,ESRRB,DPYD,MA…
Establishment of localization	4910	133	78	1	1	SLC8A3,KMT2A,AKAP6,DPP6,RERE,HLA-DMA,GRIN2A,FEZ1,RSRC1,MAPT,WRN,UTY,TSNARE1,PTCH1,PRKD1,EXOC4,SLC22A23,F2,PDE8B,CHRNA5,CACNA2D2,DYNC1I1,HFE,KCNG2,SGF29,CUL3,SLC6A9,PKD1L3,PCLO,SPNS1,DYSF,THOC7,NEDD4L,CBLB,CALU,ATP2A2,KIF5C,ARFGEF2,CITED1,CHRNA3,CACNA1C,SLC13A1,PRKAG2,SLC30A9,GRIK1,MAGI2,SNAP91,CTNNB1,SYT1,CACNB2,KCNB1,ANK3,ABCB9,FURIN,CACNA1I,CNNM2,CADPS,POM121C,SLC35F2,RFT1,GBF1,HLA-DRB5,KCNN2,B…
Transport	4830	131	76	1	1	SLC8A3,KMT2A,AKAP6,DPP6,RERE,HLA-DMA,GRIN2A,FEZ1,RSRC1,MAPT,WRN,TSNARE1,PTCH1,PRKD1,EXOC4,SLC22A23,F2,PDE8B,CHRNA5,CACNA2D2,DYNC1I1,HFE,KCNG2,CUL3,SLC6A9,PKD1L3,PCLO,SPNS1,DYSF,THOC7,NEDD4L,CBLB,CALU,ATP2A2,KIF5C,ARFGEF2,CITED1,CHRNA3,CACNA1C,SLC13A1,PRKAG2,SLC30A9,GRIK1,MAGI2,SNAP91,CTNNB1,SYT1,CACNB2,KCNB1,ANK3,ABCB9,FURIN,CACNA1I,CNNM2,CADPS,POM121C,SLC35F2,RFT1,GBF1,HLA-DRB5,KCNN2,BTN3A2,PPP2…
Cellular protein metabolic process	4540	123	69	1	1	FKBP9,KDM5D,PTPRN2,GALNT12,KMT2D,KMT2A,ERLIN1,MSL2,MSRA,KMT2E,MRPL33,HLA-DMA,GIGYF2,PSMA5,VRK2,RSRC1,PRKD1,F2,ANAPC4,CTR9,USP4,SGF29,TNRC6A,CUL3,RPTOR,HDAC4,PPM1E,NEDD4L,FXR1,EXT1,CHRNA3,TTLL7,LDB1,GATB,FGFR1,PRKAG2,ETF1,MGAT5B,NEK4,ST3GAL3,PTPRF,FURIN,PRKG1,CPEB1,BCL11A,FOXO3,RFT1,PTPRO,KDM4A,RNF111,POLR2E,CCDC88C,MANBA,SRPK2,NTRK3,GALNT1,TNXB,GALNT10,IMMP2L,PPA2,PPP2R5C,TRIM33,MED8,NEURL1,RHOA,…
Response to stress	4150	112	60	1	1	NREP,SLC8A3,HLA-B,MSRA,DGKI,RPA3,GNAI1,GRIN2A,PSMA5,VRK2,PXDNL,WRN,PRKD1,MDK,DPP4,F2,HFE,KLC1,TNRC6A,DOCK8,HDAC4,ZFPM2,DYSF,NEDD4L,CALU,ATP2A2,CITED1,MSH5,HLA-DQA1,GUCY1A2,XRCC6,SLC30A9,CARMIL1,MEF2C,ATP23,GRIK1,PALB2,CD55,PRKG1,TANK,MICA,FOXO3,JMJD1C,RFC2,HLA-DRB5,POLR2E,PPP2R2B,HLA-DRB1,SRPK2,NTRK3,TNXB,HLA-DQB1,ELMO1,ATP2B2,PPP2R5C,FOXO6,RHOA,PIK3R2,HDAC9,TLK1
Signal transduction	6310	171	110	1	1	NRGN,NREP,MAGI1,GPR26,PDE1C,SEMA3E,KMT2D,HLA-B,DGKI,KMT2E,ARHGAP15,GNAI1,SYNGAP1,SEMA3A,RTN1,GRIN2A,GIGYF2,PSMA5,VRK2,RSU1,ESR2,GPR141,PTCH1,PRKD1,MDK,PLCL1,F2,CHRNA5,ZNF536,CTR9,TNRC6A,MYO9B,CUL3,DOCK8,CNTNAP2,PKD1L3,RPTOR,PCLO,HDAC4,GABBR1,NEDD4L,CBLB,NR1D2,EXT1,ITGA11,ATP2A2,ARFGEF2,CITED1,CHRNA3,CACNA1C,LDB1,FGFR1,HLA-DQA1,GUCY1A2,PRKAG2,MEF2C,GMIP,GRIK1,RHOJ,MAGI2,RASGRP4,CTNND1,IMPA2,CTNNB1…
Regulation of metabolic process	6920	187	125	1	1	PDE1C,PTPRN2,NPAS3,KMT2D,KMT2A,DGKI,KMT2E,ARHGAP15,CISD2,SYNGAP1,FOXP1,GRIN2A,GIGYF2,PSMA5,NCOA5,ESR2,MAPT,ESRRG,WRN,UTY,TET2,PTCH1,PRKD1,MDK,PKP4,F2,PDE8B,ZNF536,TAF1C,ANAPC4,TCF4,ITIH3,CTR9,USP4,SGF29,TNRC6A,MYO9B,RPTOR,HDAC4,PPM1E,TCF20,GABBR1,ZFPM2,NEDD4L,CBLB,SND1,ZNF398,NR1D2,FXR1,MMP16,ZNF823,ZMIZ1,DMTF1,CITED1,CHRNA3,LDB1,ARID1B,ZNF638,FGFR1,CNOT1,GUCY1A2,PRKAG2,XRCC6,SLC30A9,ETF1,CREB5,M…
RNA metabolic process	6010	163	101	1	1	NPAS3,KMT2D,KMT2A,KMT2E,RERE,FOXP1,PSMA5,RSRC1,NCOA5,ESR2,ESRRG,UTY,ZSCAN9,PTCH1,PRKD1,MDK,TYW1B,MRM2,PDE8B,ZNF536,TAF1C,NPAS1,TCF4,CTR9,SGF29,RBM6,RPTOR,HDAC4,L3MBTL4,TCF20,ZFPM2,THOC7,NEDD4L,SND1,ZNF398,NR1D2,ZNF823,ZMIZ1,DMTF1,CITED1,ZSCAN12,LDB1,GATB,ARID1B,ZNF638,PRPF3,FGFR1,CNOT1,XRCC6,SLC30A9,ETF1,CREB5,ZSCAN31,MEF2C,ZNF568,ZNF19,TFB1M,ZKSCAN3,CTNND1,SOX5,CTNNB1,PCGF3,MED27,ESRRB,CPEB1,MAM…
Protein metabolic process	5570	151	85	1	1	FKBP9,KDM5D,PTPRN2,GALNT12,KMT2D,KMT2A,ERLIN1,MSL2,MSRA,KMT2E,DPP6,ADAM22,MRPL33,HLA-DMA,GRIN2A,GIGYF2,PSMA5,VRK2,RSRC1,PTCH1,PRKD1,DPP4,F2,ANAPC4,CTR9,USP4,SGF29,TNRC6A,CUL3,RPTOR,HDAC4,PPM1E,COL11A1,NEDD4L,CBLB,FXR1,MMP16,EXT1,CHRNA3,TTLL7,LDB1,GATB,FGFR1,PRKAG2,ETF1,ATP23,MGAT5B,CD55,CTNNB1,NEK4,ST3GAL3,PTPRF,FURIN,PRKG1,CPEB1,BCL11A,FOXO3,RFT1,PTPRO,KDM4A,KEL,RNF111,LONRF2,POLR2E,CCDC88C,MANB…
Macromolecule biosynthetic process	6540	177	106	1	1	NPAS3,GALNT12,KMT2D,KMT2A,RPA3,KMT2E,MRPL33,RERE,FOXP1,GIGYF2,NCOA5,ESR2,ESRRG,WRN,UTY,ZSCAN9,PTCH1,PRKD1,MDK,F2,PDE8B,ZNF536,TAF1C,NPAS1,TCF4,CTR9,FHIT,SGF29,TNRC6A,RPTOR,HDAC4,L3MBTL4,TCF20,ZFPM2,NEDD4L,SND1,ZNF398,NR1D2,FXR1,ZNF823,EXT1,ZMIZ1,DMTF1,CITED1,ZSCAN12,LDB1,GATB,ARID1B,ZNF638,FGFR1,CNOT1,XRCC6,SLC30A9,ETF1,CREB5,ZSCAN31,MEF2C,ZNF568,ZNF19,MGAT5B,TFB1M,ZKSCAN3,CTNND1,SOX5,CTNNB1,ST3G…
Macromolecule biosynthetic process	6540	177	106	1	1	NPAS3,GALNT12,KMT2D,KMT2A,RPA3,KMT2E,MRPL33,RERE,FOXP1,GIGYF2,NCOA5,ESR2,ESRRG,WRN,UTY,ZSCAN9,PTCH1,PRKD1,MDK,F2,PDE8B,ZNF536,TAF1C,NPAS1,TCF4,CTR9,FHIT,SGF29,TNRC6A,RPTOR,HDAC4,L3MBTL4,TCF20,ZFPM2,NEDD4L,SND1,ZNF398,NR1D2,FXR1,ZNF823,EXT1,ZMIZ1,DMTF1,CITED1,ZSCAN12,LDB1,GATB,ARID1B,ZNF638,FGFR1,CNOT1,XRCC6,SLC30A9,ETF1,CREB5,ZSCAN31,MEF2C,ZNF568,ZNF19,MGAT5B,TFB1M,ZKSCAN3,CTNND1,SOX5,CTNNB1,ST3G…
Nucleobase_containing compound metabolic process	8180	221	136	1	1	PTPRN2,NPAS3,KMT2D,MYO18A,KMT2A,DGKI,RPA3,KMT2E,ARHGAP15,GNAI1,RERE,SYNGAP1,FOXP1,PSMA5,RSRC1,NCOA5,ESR2,ESRRG,WRN,UTY,TET2,EFL1,ZSCAN9,PTCH1,PRKD1,MDK,TYW1B,PKP4,MRM2,PDE8B,ZNF536,TAF1C,NPAS1,TCF4,CTR9,FHIT,SGF29,RBM6,MYO9B,RPTOR,HDAC4,L3MBTL4,TCF20,GABBR1,ZFPM2,PFAS,THOC7,NEDD4L,SND1,ZNF398,NR1D2,ZNF823,ATP2A2,ZMIZ1,DMTF1,CITED1,ZSCAN12,LDB1,GATB,ARID1B,NT5C2,ZNF638,PRPF3,FGFR1,MSH5,CNOT1,GUCY1…
Nucleobase_containing compound metabolic process	8180	221	136	1	1	PTPRN2,NPAS3,KMT2D,MYO18A,KMT2A,DGKI,RPA3,KMT2E,ARHGAP15,GNAI1,RERE,SYNGAP1,FOXP1,PSMA5,RSRC1,NCOA5,ESR2,ESRRG,WRN,UTY,TET2,EFL1,ZSCAN9,PTCH1,PRKD1,MDK,TYW1B,PKP4,MRM2,PDE8B,ZNF536,TAF1C,NPAS1,TCF4,CTR9,FHIT,SGF29,RBM6,MYO9B,RPTOR,HDAC4,L3MBTL4,TCF20,GABBR1,ZFPM2,PFAS,THOC7,NEDD4L,SND1,ZNF398,NR1D2,ZNF823,ATP2A2,ZMIZ1,DMTF1,CITED1,ZSCAN12,LDB1,GATB,ARID1B,NT5C2,ZNF638,PRPF3,FGFR1,MSH5,CNOT1,GUCY1…
Nitrogen compound metabolic process	9380	254	148	1	1	MTHFD1L,PTPRN2,NPAS3,KMT2D,MYO18A,KMT2A,MSRA,DGKI,RPA3,KMT2E,ARHGAP15,GNAI1,RERE,SYNGAP1,FOXP1,GRIN2A,PSMA5,RSRC1,NCOA5,ESR2,ESRRG,WRN,UTY,TET2,EFL1,ZSCAN9,PTCH1,PRKD1,MDK,TYW1B,PKP4,MRM2,PDE8B,ZNF536,TAF1C,NPAS1,TCF4,ITIH3,CTR9,FHIT,SGF29,RBM6,MYO9B,RPTOR,HDAC4,L3MBTL4,TCF20,GABBR1,ZFPM2,PFAS,THOC7,NEDD4L,SND1,ZNF398,NR1D2,ZNF823,EXT1,ATP2A2,ZMIZ1,DMTF1,CITED1,CKB,ZSCAN12,LDB1,GATB,ARID1B,NT5C2,…
Biosynthetic process	8090	219	124	1	1	MTHFD1L,NPAS3,GALNT12,KMT2D,KMT2A,RPA3,KMT2E,MRPL33,RERE,FOXP1,GIGYF2,AGMO,NCOA5,ESR2,ESRRG,WRN,UTY,FADS2,ZSCAN9,PTCH1,PRKD1,MDK,F2,PDE8B,ZNF536,TAF1C,NPAS1,TCF4,HFE,CTR9,FHIT,SGF29,TNRC6A,RPTOR,HDAC4,L3MBTL4,TCF20,GABBR1,ZFPM2,PFAS,NEDD4L,GPD2,SND1,ZNF398,NR1D2,FXR1,ZNF823,EXT1,ATP2A2,ZMIZ1,DMTF1,CITED1,ZSCAN12,LDB1,GATB,ARID1B,ZNF638,FGFR1,CNOT1,GUCY1A2,PRKAG2,XRCC6,SLC30A9,ETF1,CREB5,ZSCAN31,M…
Macromolecule metabolic process	12000	326	171	1	1	FKBP9,KDM5D,PTPRN2,NPAS3,GALNT12,KMT2D,MYO18A,KMT2A,ERLIN1,MSL2,MSRA,RPA3,KMT2E,DPP6,ADAM22,MRPL33,RERE,FOXP1,HLA-DMA,GRIN2A,GIGYF2,PSMA5,VRK2,RSRC1,NCOA5,ESR2,ESRRG,WRN,UTY,TET2,ZSCAN9,PTCH1,PRKD1,MDK,TYW1B,DPP4,PKP4,MRM2,F2,PDE8B,ZNF536,TAF1C,NPAS1,ANAPC4,TCF4,ITIH3,CTR9,USP4,FHIT,SGF29,RBM6,TNRC6A,CUL3,RPTOR,HDAC4,PPM1E,L3MBTL4,TCF20,ZFPM2,COL11A1,THOC7,NEDD4L,CBLB,SND1,ZNF398,NR1D2,FXR1,MMP16…
Cellular biosynthetic process	7800	211	121	1	1	MTHFD1L,NPAS3,GALNT12,KMT2D,KMT2A,RPA3,KMT2E,MRPL33,RERE,FOXP1,GIGYF2,AGMO,NCOA5,ESR2,ESRRG,WRN,UTY,FADS2,ZSCAN9,PTCH1,PRKD1,MDK,PDE8B,ZNF536,TAF1C,NPAS1,TCF4,CTR9,FHIT,SGF29,TNRC6A,RPTOR,HDAC4,L3MBTL4,TCF20,GABBR1,ZFPM2,PFAS,NEDD4L,SND1,ZNF398,NR1D2,FXR1,ZNF823,EXT1,ATP2A2,ZMIZ1,DMTF1,CITED1,ZSCAN12,LDB1,GATB,ARID1B,ZNF638,FGFR1,CNOT1,GUCY1A2,PRKAG2,XRCC6,SLC30A9,ETF1,CREB5,ZSCAN31,MEF2C,ZNF568,…
Cellular macromolecule metabolic process	10800	293	156	1	1	FKBP9,KDM5D,PTPRN2,NPAS3,GALNT12,KMT2D,MYO18A,KMT2A,ERLIN1,MSL2,MSRA,RPA3,KMT2E,MRPL33,RERE,FOXP1,HLA-DMA,GIGYF2,PSMA5,VRK2,RSRC1,NCOA5,ESR2,ESRRG,WRN,UTY,TET2,ZSCAN9,PTCH1,PRKD1,MDK,TYW1B,MRM2,F2,PDE8B,ZNF536,TAF1C,NPAS1,ANAPC4,TCF4,CTR9,USP4,FHIT,SGF29,RBM6,TNRC6A,CUL3,RPTOR,HDAC4,PPM1E,L3MBTL4,TCF20,ZFPM2,COL11A1,THOC7,NEDD4L,SND1,ZNF398,NR1D2,FXR1,ZNF823,EXT1,ZMIZ1,DMTF1,ARFGEF2,CITED1,CHRNA3…
Heterocycle metabolic process	8430	228	139	1	1	MTHFD1L,PTPRN2,NPAS3,KMT2D,MYO18A,KMT2A,DGKI,RPA3,KMT2E,ARHGAP15,GNAI1,RERE,SYNGAP1,FOXP1,GRIN2A,PSMA5,RSRC1,NCOA5,ESR2,ESRRG,WRN,UTY,TET2,EFL1,ZSCAN9,PTCH1,PRKD1,MDK,TYW1B,PKP4,MRM2,PDE8B,ZNF536,TAF1C,NPAS1,TCF4,CTR9,FHIT,SGF29,RBM6,MYO9B,RPTOR,HDAC4,L3MBTL4,TCF20,GABBR1,ZFPM2,PFAS,THOC7,NEDD4L,SND1,ZNF398,NR1D2,ZNF823,ATP2A2,ZMIZ1,DMTF1,CITED1,ZSCAN12,LDB1,GATB,ARID1B,NT5C2,ZNF638,PRPF3,FGFR1,M…
Cellular response to stimulus	8010	217	127	1	1	NRGN,NREP,SLC8A3,MAGI1,GPR26,PDE1C,SEMA3E,KMT2D,KMT2A,HLA-B,DGKI,RPA3,KMT2E,ARHGAP15,GNAI1,SYNGAP1,SEMA3A,RTN1,GRIN2A,GIGYF2,FEZ1,PSMA5,VRK2,PXDNL,RSU1,ESR2,WRN,GPR141,PTCH1,PRKD1,MDK,PLCL1,F2,CHRNA5,ZNF536,HFE,CTR9,TNRC6A,MYO9B,CUL3,DOCK8,CNTNAP2,PKD1L3,RPTOR,PCLO,HDAC4,PPM1E,GABBR1,NEDD4L,CBLB,NR1D2,EXT1,ITGA11,ATP2A2,ARFGEF2,CITED1,CHRNA3,CACNA1C,LDB1,FGFR1,MSH5,HLA-DQA1,GUCY1A2,PRKAG2,XRCC6,S…
Cellular aromatic compound metabolic process	8460	229	139	1	1	MTHFD1L,PTPRN2,NPAS3,KMT2D,MYO18A,KMT2A,DGKI,RPA3,KMT2E,ARHGAP15,GNAI1,RERE,SYNGAP1,FOXP1,GRIN2A,PSMA5,RSRC1,NCOA5,ESR2,ESRRG,WRN,UTY,TET2,EFL1,ZSCAN9,PTCH1,PRKD1,MDK,TYW1B,PKP4,MRM2,PDE8B,ZNF536,TAF1C,NPAS1,TCF4,CTR9,FHIT,SGF29,RBM6,MYO9B,RPTOR,HDAC4,L3MBTL4,TCF20,GABBR1,ZFPM2,PFAS,THOC7,NEDD4L,SND1,ZNF398,NR1D2,ZNF823,ATP2A2,ZMIZ1,DMTF1,CITED1,ZSCAN12,LDB1,GATB,ARID1B,NT5C2,ZNF638,PRPF3,FGFR1,M…
