# Supplementary material for: Digestive Neurobiology in Autism: From Enteric and Central Nervous System Interactions to Shared Genetic Pathways
Source: Int J Mol Sci. 2025 Oct 1;26(19):9580. doi: 10.3390/ijms26199580 (PMC12525051; doi:10.3390/ijms26199580)
Supplement: Supplementary file 1 [file ijms-26-09580-s001.zip › supplemental table S2.xlsx]

## Sheet: גיליון1
Pathway	Total	Expected	Hits	P.Value	FDR	Genes
Neuron projection	685	15.9	38	6.36e-07	0.000143	SLC8A3,PTPRN2,SYNGAP1,SEMA3A,GRIN2A,FEZ1,MAPT,EXOC4,CNTNAP2,BSN,CNTN4,ANKS1B,KIF5C,ARFGEF2,CHRNA3,CACNA1C,TTLL7,AMIGO1,GRIK1,DBN1,MAGI2,CADM2,CTNNB1,NGEF,SYT1,KCNB1,ANK3,DDN,TWF2,CPEB1,TSHZ3,PSPH,PTPRO,SHISA9,TENM2,PREX1,TENM4,RHOA
Dendrite	342	7.94	23	5.39e-06	0.000607	SLC8A3,SYNGAP1,SEMA3A,GRIN2A,FEZ1,CNTNAP2,BSN,ANKS1B,ARFGEF2,CHRNA3,CACNA1C,TTLL7,GRIK1,DBN1,MAGI2,CTNNB1,KCNB1,DDN,CPEB1,PTPRO,SHISA9,TENM2,PREX1
Cell projection part	686	15.9	32	0.000148	0.0111	SLC8A3,PTPRN2,SYNGAP1,GRIN2A,MAPT,EXOC4,DPP4,BBS9,SPAG16,CNTNAP2,BSN,ANKS1B,KIF5C,ARFGEF2,CHRNA3,CACNA1C,TTLL7,MAGI2,CTNNB1,NGEF,KCNB1,ANK3,DDN,TWF2,CPEB1,TSHZ3,PTPRO,SHISA9,TENM2,PREX1,RHOA,DNAH11
Synapse	558	13	26	0.000626	0.0352	PTPRN2,GRIN2A,DMXL2,CHRNA5,CLSTN2,PCLO,HDAC4,GABBR1,BSN,ANKS1B,ARFGEF2,CHRNA3,CACNA1C,GRIK1,MAGI2,CADM2,CTNNB1,SYT1,KCNB1,ANK3,CTTNBP2,CPEB1,CADPS,SHISA9,TENM2,SYNE1
Synapse part	396	9.19	20	0.001	0.044	PTPRN2,GRIN2A,DMXL2,CHRNA5,CLSTN2,PCLO,GABBR1,BSN,ANKS1B,CHRNA3,CACNA1C,GRIK1,MAGI2,SYT1,KCNB1,ANK3,CTTNBP2,CPEB1,TENM2,SYNE1
Growth cone	92	2.14	8	0.00134	0.044	MAPT,EXOC4,NGEF,TWF2,TSHZ3,PTPRO,TENM2,PREX1
Cell projection	1410	32.7	50	0.00166	0.044	SLC8A3,MAGI1,PTPRN2,SYNGAP1,SEMA3A,GRIN2A,FEZ1,MAPT,EXOC4,DPP4,BBS9,SPAG16,CNTNAP2,BSN,DYSF,CNTN4,ANKS1B,KIF5C,ARFGEF2,CHRNA3,CACNA1C,TTLL7,AMIGO1,CARMIL1,GRIK1,DBN1,MAGI2,CADM2,CTNND1,CTNNB1,NGEF,SYT1,KCNB1,ANK3,DDN,TWF2,CPEB1,TSHZ3,PSPH,PTPRO,PIP5K1B,SHISA9,TENM2,PREX1,ATP2B2,TENM4,DOCK4,GLI3,RHOA,DNAH11
Integral to endoplasmic reticulum membrane	118	2.74	9	0.00173	0.044	HLA-B,RTN1,SPPL3,EXT1,HLA-DQA1,ABCB9,HLA-DRB5,HLA-DRB1,HLA-DQB1
Site of polarized growth	96	2.23	8	0.00176	0.044	MAPT,EXOC4,NGEF,TWF2,TSHZ3,PTPRO,TENM2,PREX1
Intrinsic to endoplasmic reticulum membrane	135	3.13	9	0.00428	0.0964	HLA-B,RTN1,SPPL3,EXT1,HLA-DQA1,ABCB9,HLA-DRB5,HLA-DRB1,HLA-DQB1
Voltage_gated calcium channel complex	33	0.766	4	0.00687	0.13	CACNA2D2,CACNA1C,CACNB2,CACNA1I
Trans_Golgi network	120	2.79	8	0.00691	0.13	PRKD1,ARFGEF2,HLA-DQA1,FURIN,GBF1,HLA-DRB5,HLA-DRB1,HLA-DQB1
Nuclear speck	152	3.53	9	0.00914	0.154	KMT2E,RSRC1,CTR9,ZMIZ1,ZNF638,PRPF3,MEF2C,MAML3,GATAD2B
Lamellipodium	127	2.95	8	0.0096	0.154	DPP4,DYSF,CARMIL1,CTNND1,CTNNB1,TWF2,PTPRO,RHOA
Transport vesicle	158	3.67	9	0.0116	0.174	PTPRN2,HLA-B,HLA-DQA1,SYT1,FURIN,HLA-DRB5,HLA-DRB1,HLA-DQB1,CLCN3
Cell junction	847	19.7	30	0.0144	0.202	MAGI1,GRIN2A,DMXL2,PRKD1,DPP4,PKP4,CHRNA5,PCLO,GABBR1,BSN,ANKS1B,ARFGEF2,CHRNA3,LDB1,GRIK1,DBN1,MAGI2,CADM2,CTNND1,CTNNB1,STAG1,SYT1,ANK3,CPEB1,CADPS,SHISA9,PARD3B,TENM2,SORBS1,RHOA
Myofibril	197	4.57	10	0.017	0.225	HDAC4,FXR1,CACNA1C,CALD1,CTNNB1,ANK3,TWF2,KCNN2,SYNE1,TMOD3
Apical junction complex	123	2.86	7	0.0247	0.308	MAGI1,MAGI2,CTNNB1,ANK3,PARD3B,SORBS1,RHOA
Contractile fiber	214	4.97	10	0.0281	0.333	HDAC4,FXR1,CACNA1C,CALD1,CTNNB1,ANK3,TWF2,KCNN2,SYNE1,TMOD3
Cell_cell junction	346	8.03	14	0.0319	0.346	MAGI1,PRKD1,DPP4,PKP4,LDB1,DBN1,MAGI2,CTNND1,CTNNB1,ANK3,PARD3B,TENM2,SORBS1,RHOA
Cell leading edge	283	6.57	12	0.0332	0.346	DPP4,CNTNAP2,DYSF,CARMIL1,CTNND1,CTNNB1,KCNB1,DDN,TWF2,PTPRO,SHISA9,RHOA
Nucleoplasm part	910	21.1	30	0.0339	0.346	KMT2D,KMT2A,MSL2,KMT2E,RERE,FOXP1,RSRC1,TCF4,CTR9,SGF29,HDAC4,ANKS1B,ZMIZ1,LDB1,ZNF638,PRPF3,XRCC6,MEF2C,CTNNB1,MED27,MAML3,FOXO3,RBL2,POLR2E,TENM2,GATAD2B,FOXO6,MED8,GLI3,HDAC9
Integral to organelle membrane	231	5.36	10	0.0438	0.428	HLA-B,RTN1,SPPL3,EXT1,HLA-DQA1,ST3GAL3,ABCB9,HLA-DRB5,HLA-DRB1,HLA-DQB1
Axon	269	6.24	11	0.05	0.469	PTPRN2,SEMA3A,FEZ1,MAPT,CNTNAP2,CNTN4,AMIGO1,CADM2,ANK3,PTPRO,RHOA
Mediator complex	37	0.859	3	0.054	0.486	MED27,MED8,GLI3
Acetylcholine_gated channel complex	17	0.395	2	0.0581	0.503	CHRNA5,CHRNA3
Contractile fiber part	187	4.34	8	0.0706	0.579	HDAC4,FXR1,CACNA1C,CTNNB1,ANK3,KCNN2,SYNE1,TMOD3
Receptor complex	189	4.39	8	0.0741	0.579	GRIN2A,CHRNA5,GABBR1,ITGA11,CHRNA3,GRIK1,SHISA9,SORBS1
Intrinsic to organelle membrane	255	5.92	10	0.0746	0.579	HLA-B,RTN1,SPPL3,EXT1,HLA-DQA1,ST3GAL3,ABCB9,HLA-DRB5,HLA-DRB1,HLA-DQB1
Clathrin_coated vesicle	224	5.2	9	0.0782	0.586	DMXL2,PCLO,HLA-DQA1,SYT1,FURIN,CTTNBP2,HLA-DRB5,HLA-DRB1,HLA-DQB1
Nuclear body	295	6.85	11	0.0838	0.59	KMT2E,RSRC1,CTR9,ANKS1B,ZMIZ1,ZNF638,PRPF3,MEF2C,MAML3,TENM2,GATAD2B
Coated vesicle membrane	162	3.76	7	0.0839	0.59	HLA-B,DMXL2,HLA-DQA1,SYT1,HLA-DRB5,HLA-DRB1,HLA-DQB1
Perinuclear region of cytoplasm	475	11	16	0.0885	0.603	DGKI,PTCH1,PKP4,DYNC1I1,HFE,MYO9B,ARFGEF2,MAGI2,CTNNB1,TWF2,PDE4B,ZFYVE1,GALNT1,PREX1,TRAIP,NEURL1
Kinesin complex	24	0.557	2	0.106	0.692	KLC1,KIF5C
Replication fork	50	1.16	3	0.11	0.692	RPA3,RFC2,ZMIZ2
Microtubule associated complex	141	3.27	6	0.111	0.692	MAPT,DYNC1I1,KLC1,KIF5C,KIF21B,DNAH11
Coated vesicle	283	6.57	10	0.124	0.739	HLA-B,DMXL2,PCLO,HLA-DQA1,SYT1,FURIN,CTTNBP2,HLA-DRB5,HLA-DRB1,HLA-DQB1
Histone deacetylase complex	53	1.23	3	0.125	0.739	RERE,HDAC4,HDAC9
Nuclear replication fork	28	0.65	2	0.137	0.766	RPA3,ZMIZ2
Cell body	290	6.73	10	0.139	0.766	SLC8A3,CNTNAP2,CHRNA3,CACNA1C,TTLL7,CADM2,KCNB1,DDN,SRR,ATP2B2
Endocytic vesicle	187	4.34	7	0.146	0.766	HLA-B,DPP4,HLA-DQA1,SYT1,HLA-DRB5,HLA-DRB1,HLA-DQB1
Lysosomal membrane	153	3.55	6	0.146	0.766	HLA-DMA,HLA-DQA1,ABCB9,HLA-DRB5,HLA-DRB1,HLA-DQB1
Cytoplasmic vesicle membrane	403	9.36	13	0.146	0.766	PTPRN2,HLA-B,SPPL3,DMXL2,DYSF,HLA-DQA1,SYT1,CADPS,HLA-DRB5,HLA-DRB1,HLA-DQB1,CLCN3,CAMKV
Membrane raft	189	4.39	7	0.151	0.774	PTCH1,DPP4,CACNA1C,CD55,FURIN,WNT3,SORBS1
Nucleoplasm	1820	42.3	49	0.155	0.776	KMT2D,KMT2A,MSL2,RPA3,KMT2E,RERE,FOXP1,PSMA5,RSRC1,ESR2,ESRRG,WRN,TAF1C,ANAPC4,TCF4,CTR9,SGF29,HDAC4,ZFPM2,NEDD4L,NR1D2,ANKS1B,ZMIZ1,LDB1,ZNF638,PRPF3,PRKAG2,XRCC6,MEF2C,PALB2,CTNNB1,STAG1,MED27,ESRRB,MAML3,FOXO3,JMJD1C,RFC2,RNF111,RBL2,POLR2E,TENM2,GATAD2B,THRB,TRIM33,FOXO6,MED8,GLI3,HDAC9
Transcription factor complex	303	7.03	10	0.169	0.812	FOXP1,TCF4,LDB1,XRCC6,CTNNB1,MED27,FOXO3,RBL2,FOXO6,HDAC9
Golgi membrane	605	14	18	0.17	0.812	GALNT12,HLA-B,SPPL3,CLSTN2,MPHOSPH9,EXT1,ARFGEF2,HLA-DQA1,MGAT5B,ST3GAL3,FURIN,GBF1,HLA-DRB5,HLA-DRB1,GALNT1,GALNT10,HLA-DQB1,CLCN3
Vesicle membrane	417	9.68	13	0.174	0.816	PTPRN2,HLA-B,SPPL3,DMXL2,DYSF,HLA-DQA1,SYT1,CADPS,HLA-DRB5,HLA-DRB1,HLA-DQB1,CLCN3,CAMKV
Sarcomere	163	3.78	6	0.179	0.822	HDAC4,CACNA1C,CTNNB1,KCNN2,SYNE1,TMOD3
Microtubule	352	8.17	11	0.197	0.888	SLC8A3,FEZ1,MAPT,SPAG16,DYNC1I1,KLC1,CUL3,KIF5C,ARFGEF2,KIF21B,DNAH11
Spindle pole	101	2.34	4	0.208	0.917	PKP4,DYNC1I1,CUL3,CTNNB1
Microvillus	70	1.63	3	0.222	0.932	CTNNB1,TWF2,DOCK4
Synaptic vesicle	104	2.41	4	0.222	0.932	DMXL2,PCLO,SYT1,CTTNBP2
Tight junction	105	2.44	4	0.227	0.932	MAGI1,MAGI2,ANK3,PARD3B
Voltage_gated potassium channel complex	71	1.65	3	0.228	0.932	KCNG2,CNTNAP2,KCNB1
Golgi apparatus part	761	17.7	21	0.237	0.951	GALNT12,HLA-B,SPPL3,F2,CLSTN2,MPHOSPH9,MMP16,EXT1,ARFGEF2,HLA-DQA1,MGAT5B,ST3GAL3,FURIN,GBF1,HLA-DRB5,ZFYVE1,HLA-DRB1,GALNT1,GALNT10,HLA-DQB1,CLCN3
Cytoplasmic vesicle part	462	10.7	13	0.278	1	PTPRN2,HLA-B,SPPL3,DMXL2,DYSF,HLA-DQA1,SYT1,CADPS,HLA-DRB5,HLA-DRB1,HLA-DQB1,CLCN3,CAMKV
DNA_directed RNA polymerase II, core complex	14	0.325	1	0.28	1	POLR2E
Intercalated disc	45	1.04	2	0.281	1	CTNNB1,ANK3
Golgi stack	117	2.72	4	0.288	1	ST3GAL3,GBF1,ZFYVE1,GALNT1
Cell cortex	195	4.53	6	0.3	1	PRKD1,EXOC4,MYO9B,CALD1,CTNNB1,RHOA
Protein serine/threonine phosphatase complex	48	1.11	2	0.307	1	PPP2R2B,PPP2R5C
Cell surface	518	12	14	0.318	1	ANXA9,GRIN2A,DPP4,CNTNAP2,PKD1L3,MMP16,CD55,ANK3,FURIN,MICA,CLEC17A,HLA-DRB5,HLA-DRB1,CLCN3
Extrinsic to plasma membrane	87	2.02	3	0.329	1	GNAI1,CTNNB1,RGS6
Vacuolar membrane	206	4.78	6	0.345	1	HLA-DMA,HLA-DQA1,ABCB9,HLA-DRB5,HLA-DRB1,HLA-DQB1
Apical part of cell	289	6.71	8	0.357	1	DPP4,HFE,CD55,CTNNB1,SRR,PTPRO,CLCN3,ATP2B2
Late endosome	175	4.06	5	0.384	1	HLA-DMA,HLA-DRB5,HLA-DRB1,WNT3,CLCN3
Endoplasmic reticulum lumen	175	4.06	5	0.384	1	PTPRN2,F2,COL11A1,CALU,GBF1
Anchored to membrane	147	3.41	4	0.446	1	CNTN4,CD55,NTM,NEGR1
Lytic vacuole	401	9.31	10	0.454	1	HLA-DMA,USP4,RPTOR,HLA-DQA1,ANK3,ABCB9,HLA-DRB5,HLA-DRB1,MANBA,HLA-DQB1
Lysosome	401	9.31	10	0.454	1	HLA-DMA,USP4,RPTOR,HLA-DQA1,ANK3,ABCB9,HLA-DRB5,HLA-DRB1,MANBA,HLA-DQB1
Nuclear ubiquitin ligase complex	26	0.604	1	0.457	1	ANAPC4
Trans_Golgi network transport vesicle	26	0.604	1	0.457	1	FURIN
Golgi_associated vesicle	70	1.63	2	0.486	1	SPPL3,FURIN
Plasma membrane part	2320	53.7	54	0.508	1	PTPRN2,HLA-B,GNAI1,SYNGAP1,HLA-DMA,GRIN2A,FADS2,PTCH1,PRKD1,EXOC4,DPP4,PKP4,BBS9,CHRNA5,CACNA2D2,HFE,KCNG2,SLC6A9,CNTNAP2,GABBR1,DYSF,MMP16,ITGA11,ATP2A2,CHRNA3,CACNA1C,RAET1E,FGFR1,HLA-DQA1,GRIK1,BTN2A1,CADM2,CD55,CTNNB1,CACNB2,KCNB1,ANK3,PTPRF,DDN,CACNA1I,CNNM2,MICA,PTPRO,HLA-DRB5,SHISA9,KCNN2,HLA-DRB1,RGS6,NTRK3,HLA-DQB1,CLCN3,ATP2B2,SORBS1,RHOA
Myosin complex	75	1.74	2	0.523	1	MYO18A,MYO9B
Protein complex	4050	94.1	94	0.523	1	SLC8A3,KMT2D,MYO18A,KMT2A,ERLIN1,MSL2,HLA-B,DGKI,RPA3,AKAP6,KMT2E,GNAI1,RERE,CISD2,FOXP1,HLA-DMA,GRIN2A,FEZ1,PSMA5,MAPT,WRN,TSNARE1,EXOC4,PKP4,BBS9,SPAG16,CHRNA5,ANAPC4,TCF4,CACNA2D2,DYNC1I1,HFE,KCNG2,CTR9,KLC1,SGF29,MYO9B,CUL3,CNTNAP2,RPTOR,HDAC4,PPM1E,GABBR1,THOC7,GPD2,ITGA11,KIF5C,ARFGEF2,CHRNA3,CACNA1C,LDB1,GATB,ARID1B,RAET1E,HLA-DQA1,PRKAG2,XRCC6,MEF2C,ATP23,GRIK1,MAD1L1,SNAP91,CTNNB1,CACNB2…
Integrin complex	32	0.743	1	0.529	1	ITGA11
Actin cytoskeleton	430	9.98	10	0.543	1	MYO18A,MYO9B,HDAC4,MAD1L1,DBN1,CALD1,FSCN3,SORBS1,TMOD3,TRIOBP
Nuclear lumen	2690	62.5	62	0.548	1	KMT2D,KMT2A,MSL2,RPA3,KMT2E,RERE,FOXP1,PSMA5,RSRC1,ESR2,MAPT,ESRRG,WRN,MRM2,TAF1C,ANAPC4,TCF4,CTR9,SGF29,HDAC4,PPM1E,ZFPM2,NEDD4L,NR1D2,ANKS1B,FXR1,ZMIZ1,LDB1,ZNF638,PRPF3,MSH5,PRKAG2,XRCC6,MEF2C,PALB2,CTNNB1,STAG1,MED27,ESRRB,MAML3,ZCCHC7,FOXO3,KDM4A,JMJD1C,RFC2,RNF111,RBL2,POLR2E,ZMIZ2,TENM2,SRPK2,GATAD2B,THRB,BRWD1,TRIM33,SORBS1,FOXO6,MED8,GLI3,ZKSCAN8,AFF3,HDAC9
Apical plasma membrane	216	5.01	5	0.565	1	DPP4,CD55,PTPRO,CLCN3,ATP2B2
Integral to plasma membrane	1270	29.5	29	0.566	1	PTPRN2,HLA-B,GRIN2A,FADS2,PRKD1,CHRNA5,HFE,KCNG2,SLC6A9,CNTNAP2,GABBR1,MMP16,ITGA11,ATP2A2,CHRNA3,FGFR1,HLA-DQA1,GRIK1,BTN2A1,CD55,CACNB2,KCNB1,PTPRF,MICA,PTPRO,SHISA9,HLA-DRB1,NTRK3,SORBS1
Early endosome	217	5.04	5	0.569	1	HLA-B,HFE,CNTNAP2,WNT3,CLCN3
Endoplasmic reticulum part	1060	24.5	24	0.572	1	PTPRN2,ERLIN1,HLA-B,CISD2,RTN1,VRK2,AGMO,SPPL3,FADS2,F2,CLSTN2,COL11A1,EXT1,CALU,ATP2A2,HLA-DQA1,ABCB9,DDN,POM121C,GBF1,HLA-DRB5,HLA-DRB1,HLA-DQB1,CDKAL1
Vacuole	486	11.3	11	0.577	1	HLA-DMA,USP4,RPTOR,HLA-DQA1,ANK3,ABCB9,HLA-DRB5,HLA-DRB1,MANBA,HLA-DQB1,AMBRA1
Cortical actin cytoskeleton	37	0.859	1	0.581	1	CALD1
Intrinsic to plasma membrane	1320	30.7	30	0.582	1	PTPRN2,HLA-B,SYNGAP1,GRIN2A,FADS2,PRKD1,CHRNA5,HFE,KCNG2,SLC6A9,CNTNAP2,GABBR1,MMP16,ITGA11,ATP2A2,CHRNA3,FGFR1,HLA-DQA1,GRIK1,BTN2A1,CD55,CACNB2,KCNB1,PTPRF,MICA,PTPRO,SHISA9,HLA-DRB1,NTRK3,SORBS1
Nuclear pore	86	2	2	0.597	1	MAD1L1,POM121C
Nuclear outer membrane_endoplasmic reticulum membrane network	894	20.8	20	0.601	1	ERLIN1,HLA-B,CISD2,RTN1,VRK2,AGMO,SPPL3,FADS2,CLSTN2,EXT1,ATP2A2,HLA-DQA1,ABCB9,DDN,POM121C,HLA-DRB5,HLA-DRB1,SYNE1,HLA-DQB1,CDKAL1
Extrinsic to membrane	135	3.13	3	0.61	1	GNAI1,CTNNB1,RGS6
Microtubule organizing center	543	12.6	12	0.611	1	GNAI1,FEZ1,WRN,KIZ,BBS9,MPHOSPH9,ARFGEF2,TTLL7,MAD1L1,CTNNB1,KDM4A,SORBS1
Centrosome	412	9.56	9	0.621	1	GNAI1,FEZ1,WRN,KIZ,MPHOSPH9,MAD1L1,CTNNB1,KDM4A,SORBS1
Vacuolar part	279	6.48	6	0.632	1	HLA-DMA,HLA-DQA1,ABCB9,HLA-DRB5,HLA-DRB1,HLA-DQB1
Spindle microtubule	43	0.998	1	0.636	1	CUL3
Golgi apparatus	1400	32.5	31	0.638	1	GALNT12,HLA-B,SPPL3,PTCH1,PRKD1,F2,CLSTN2,CUL3,CNTNAP2,MPHOSPH9,SEMA6D,MMP16,EXT1,CALU,ARFGEF2,HLA-DQA1,MGAT5B,ST3GAL3,FURIN,PRKG1,GBF1,HLA-DRB5,ZFYVE1,HLA-DRB1,TENM2,GALNT1,SYNE1,GALNT10,HLA-DQB1,CLCN3,RNF144A
Collagen	93	2.16	2	0.64	1	COL11A1,TNXB
DNA_directed RNA polymerase II, holoenzyme	93	2.16	2	0.64	1	CTR9,POLR2E
Endoplasmic reticulum membrane	872	20.2	19	0.646	1	ERLIN1,HLA-B,CISD2,RTN1,VRK2,AGMO,SPPL3,FADS2,CLSTN2,EXT1,ATP2A2,HLA-DQA1,ABCB9,DDN,POM121C,HLA-DRB5,HLA-DRB1,HLA-DQB1,CDKAL1
Nucleolus	652	15.1	14	0.656	1	WRN,MRM2,PPM1E,FXR1,MED27,ZCCHC7,KDM4A,RNF111,RBL2,SRPK2,BRWD1,GLI3,ZKSCAN8,AFF3
Cell cortex part	97	2.25	2	0.662	1	EXOC4,CALD1
Integral to Golgi membrane	47	1.09	1	0.669	1	ST3GAL3
Chromosome, centromeric region	198	4.6	4	0.678	1	DYNC1I1,MAD1L1,STAG1,PPP2R5C
Intrinsic to Golgi membrane	50	1.16	1	0.692	1	ST3GAL3
Pore complex	103	2.39	2	0.694	1	MAD1L1,POM121C
Cytoskeletal part	1570	36.5	34	0.698	1	SLC8A3,MYO18A,GNAI1,GRIN2A,FEZ1,MAPT,WRN,KIZ,PKP4,BBS9,SPAG16,DYNC1I1,KLC1,MYO9B,CUL3,HDAC4,MPHOSPH9,ANKS1B,KIF5C,ARFGEF2,CHRNA3,CACNA1C,TTLL7,MAD1L1,DBN1,MAGI2,CALD1,CTNNB1,CPEB1,KDM4A,KIF21B,SORBS1,DNAH11,TMOD3
Actin filament	51	1.18	1	0.699	1	MYO9B
DNA_directed RNA polymerase complex	105	2.44	2	0.704	1	CTR9,POLR2E
Nuclear DNA_directed RNA polymerase complex	105	2.44	2	0.704	1	CTR9,POLR2E
Organelle outer membrane	156	3.62	3	0.706	1	CISD2,PPP2R2B,SYNE1
RNA polymerase complex	106	2.46	2	0.709	1	CTR9,POLR2E
Spindle	261	6.06	5	0.728	1	PKP4,DYNC1I1,CUL3,MAD1L1,CTNNB1
Basolateral plasma membrane	162	3.76	3	0.73	1	CTNNB1,ANK3,CNNM2
Outer membrane	163	3.78	3	0.733	1	CISD2,PPP2R2B,SYNE1
Cytoplasmic vesicle	1110	25.7	23	0.743	1	PTPRN2,HLA-B,SPPL3,DMXL2,DPP4,HFE,PCLO,DYSF,SND1,CALU,ARFGEF2,FGFR1,HLA-DQA1,SYT1,FURIN,CTTNBP2,CADPS,HLA-DRB5,HLA-DRB1,HLA-DQB1,CLCN3,AMBRA1,CAMKV
Cytoplasmic membrane_bounded vesicle	1020	23.7	21	0.752	1	PTPRN2,HLA-B,SPPL3,DMXL2,DPP4,PCLO,DYSF,SND1,CALU,ARFGEF2,FGFR1,HLA-DQA1,SYT1,FURIN,CTTNBP2,CADPS,HLA-DRB5,HLA-DRB1,HLA-DQB1,CLCN3,CAMKV
Cortical cytoskeleton	60	1.39	1	0.756	1	CALD1
Microtubule cytoskeleton	1120	26	23	0.757	1	SLC8A3,GNAI1,FEZ1,MAPT,WRN,KIZ,PKP4,BBS9,SPAG16,DYNC1I1,KLC1,CUL3,BSN,MPHOSPH9,KIF5C,ARFGEF2,TTLL7,MAD1L1,CTNNB1,KDM4A,KIF21B,SORBS1,DNAH11
Nuclear chromosome part	273	6.34	5	0.763	1	RPA3,LDB1,MSH5,XRCC6,ZMIZ2
Peroxisomal membrane	71	1.65	1	0.812	1	CNOT1
Microbody membrane	71	1.65	1	0.812	1	CNOT1
Vesicle	1210	28.1	24	0.816	1	PTPRN2,HLA-B,SPPL3,DMXL2,DPP4,DYNC1I1,HFE,PCLO,DYSF,SND1,CALU,ARFGEF2,FGFR1,HLA-DQA1,SYT1,FURIN,CTTNBP2,CADPS,HLA-DRB5,HLA-DRB1,HLA-DQB1,CLCN3,AMBRA1,CAMKV
Organelle lumen	3380	78.6	72	0.817	1	PTPRN2,KMT2D,KMT2A,MSL2,RPA3,KMT2E,RERE,FOXP1,PSMA5,RSRC1,ESR2,MAPT,ESRRG,WRN,MRM2,F2,TAF1C,ANAPC4,TCF4,CTR9,SGF29,HDAC4,PPM1E,ZFPM2,COL11A1,NEDD4L,NR1D2,ANKS1B,FXR1,MMP16,CALU,ZMIZ1,LDB1,ZNF638,PRPF3,MSH5,PRKAG2,XRCC6,MEF2C,TFB1M,PALB2,CTNNB1,STAG1,FURIN,MED27,ESRRB,IVD,MAML3,ZCCHC7,FOXO3,KDM4A,JMJD1C,RFC2,GBF1,RNF111,RBL2,POLR2E,ZMIZ2,TENM2,SRPK2,GATAD2B,THRB,PPA2,BRWD1,TRIM33,SORBS1,FOXO6,MED8…
Mitochondrial outer membrane	133	3.09	2	0.818	1	CISD2,PPP2R2B
Condensed nuclear chromosome	73	1.69	1	0.821	1	MSH5
Condensed chromosome	193	4.48	3	0.829	1	DYNC1I1,MSH5,MAD1L1
Cell_substrate adherens junction	138	3.2	2	0.834	1	CTNNB1,SORBS1
Endoplasmic reticulum_Golgi intermediate compartment	77	1.79	1	0.837	1	MYO18A
PML body	77	1.79	1	0.837	1	TENM2
Cytoskeleton	2200	51	45	0.84	1	SLC8A3,MYO18A,GNAI1,GRIN2A,FEZ1,MAPT,WRN,KIZ,PKP4,BBS9,SPAG16,DYNC1I1,KLC1,MYO9B,CUL3,PCLO,HDAC4,BSN,MPHOSPH9,ANKS1B,KIF5C,ARFGEF2,CHRNA3,CACNA1C,TTLL7,SLC30A9,MAD1L1,DBN1,MAGI2,CALD1,FSCN3,CTNNB1,ANK3,TWF2,CPEB1,KDM4A,PPP2R2B,SYNE1,ELMO1,KIF21B,SORBS1,RHOA,DNAH11,TMOD3,TRIOBP
Nuclear part	3330	77.4	70	0.844	1	KMT2D,KMT2A,MSL2,RPA3,AKAP6,KMT2E,RERE,FOXP1,PSMA5,RSRC1,ESR2,MAPT,ESRRG,WRN,MRM2,TAF1C,ANAPC4,TCF4,CTR9,SGF29,HDAC4,PPM1E,ZFPM2,THOC7,NEDD4L,NR1D2,ANKS1B,FXR1,ZMIZ1,LDB1,ARID1B,ZNF638,PRPF3,MSH5,PRKAG2,XRCC6,MEF2C,ATP23,MAD1L1,PALB2,CTNNB1,STAG1,PCGF3,MED27,ESRRB,POM121C,MAML3,ZCCHC7,FOXO3,KDM4A,JMJD1C,RFC2,RNF111,RBL2,POLR2E,ZMIZ2,TENM2,SRPK2,SYNE1,GATAD2B,THRB,BRWD1,TRIM33,SORBS1,FOXO6,MED8,GL…
Membrane_bounded vesicle	1100	25.5	21	0.852	1	PTPRN2,HLA-B,SPPL3,DMXL2,DPP4,PCLO,DYSF,SND1,CALU,ARFGEF2,FGFR1,HLA-DQA1,SYT1,FURIN,CTTNBP2,CADPS,HLA-DRB5,HLA-DRB1,HLA-DQB1,CLCN3,CAMKV
Extracellular matrix part	204	4.74	3	0.856	1	THSD4,COL11A1,TNXB
Cell_substrate junction	147	3.41	2	0.859	1	CTNNB1,SORBS1
Membrane_enclosed lumen	3440	80	72	0.859	1	PTPRN2,KMT2D,KMT2A,MSL2,RPA3,KMT2E,RERE,FOXP1,PSMA5,RSRC1,ESR2,MAPT,ESRRG,WRN,MRM2,F2,TAF1C,ANAPC4,TCF4,CTR9,SGF29,HDAC4,PPM1E,ZFPM2,COL11A1,NEDD4L,NR1D2,ANKS1B,FXR1,MMP16,CALU,ZMIZ1,LDB1,ZNF638,PRPF3,MSH5,PRKAG2,XRCC6,MEF2C,TFB1M,PALB2,CTNNB1,STAG1,FURIN,MED27,ESRRB,IVD,MAML3,ZCCHC7,FOXO3,KDM4A,JMJD1C,RFC2,GBF1,RNF111,RBL2,POLR2E,ZMIZ2,TENM2,SRPK2,GATAD2B,THRB,PPA2,BRWD1,TRIM33,SORBS1,FOXO6,MED8…
Nuclear membrane	207	4.81	3	0.863	1	AKAP6,POM121C,SYNE1
Kinetochore	149	3.46	2	0.864	1	DYNC1I1,MAD1L1
Nuclear chromosome	320	7.43	5	0.868	1	RPA3,LDB1,MSH5,XRCC6,ZMIZ2
Macromolecular complex	4800	111	102	0.869	1	SLC8A3,KMT2D,MYO18A,KMT2A,ERLIN1,MSL2,HLA-B,DGKI,RPA3,AKAP6,KMT2E,GNAI1,MRPL33,RERE,CISD2,FOXP1,HLA-DMA,GRIN2A,FEZ1,PSMA5,MAPT,WRN,TSNARE1,EXOC4,PKP4,BBS9,SPAG16,CHRNA5,ANAPC4,TCF4,CACNA2D2,DYNC1I1,HFE,KCNG2,CTR9,KLC1,SGF29,TNRC6A,MYO9B,CUL3,CNTNAP2,RPTOR,HDAC4,PPM1E,GABBR1,THOC7,GPD2,SND1,FXR1,ITGA11,KIF5C,ARFGEF2,CHRNA3,CACNA1C,LDB1,GATB,ARID1B,RAET1E,PRPF3,HLA-DQA1,CNOT1,PRKAG2,XRCC6,MEF2C,ATP…
Nuclear matrix	87	2.02	1	0.871	1	SORBS1
Adherens junction	212	4.92	3	0.873	1	CTNND1,CTNNB1,SORBS1
Mitochondrial respiratory chain complex I	89	2.07	1	0.877	1	NDUFA2
Membrane coat	89	2.07	1	0.877	1	SNAP91
NADH dehydrogenase complex	89	2.07	1	0.877	1	NDUFA2
Respiratory chain complex I	89	2.07	1	0.877	1	NDUFA2
Coated membrane	89	2.07	1	0.877	1	SNAP91
Ubiquitin ligase complex	165	3.83	2	0.899	1	ANAPC4,CUL3
Microtubule organizing center part	100	2.32	1	0.905	1	MPHOSPH9
Endomembrane system	2160	50.1	42	0.909	1	PTPRN2,GALNT12,ERLIN1,HLA-B,AKAP6,CISD2,RTN1,VRK2,AGMO,SPPL3,FADS2,DMXL2,CLSTN2,MPHOSPH9,DYSF,EXT1,ATP2A2,ARFGEF2,HLA-DQA1,MGAT5B,MAD1L1,SNAP91,ST3GAL3,SYT1,ABCB9,FURIN,DDN,CADPS,POM121C,GBF1,PIP5K1B,HLA-DRB5,PARD3B,HLA-DRB1,GALNT1,SYNE1,GALNT10,HLA-DQB1,CLCN3,DOCK4,CAMKV,CDKAL1
Chromosomal part	670	15.6	11	0.913	1	RPA3,DYNC1I1,CTR9,LDB1,MSH5,XRCC6,MAD1L1,STAG1,RFC2,ZMIZ2,PPP2R5C
Microbody part	106	2.46	1	0.918	1	CNOT1
Peroxisomal part	106	2.46	1	0.918	1	CNOT1
Endosome	683	15.9	11	0.924	1	HLA-B,HLA-DMA,HFE,CNTNAP2,ARFGEF2,HLA-DQA1,HLA-DRB5,HLA-DRB1,HLA-DQB1,WNT3,CLCN3
Peroxisome	181	4.2	2	0.926	1	CNOT1,GBF1
Microbody	181	4.2	2	0.926	1	CNOT1,GBF1
Cytosol	2660	61.8	52	0.929	1	PDE1C,ANXA9,ARHGAP15,PSMA5,RSU1,MAPT,PRKD1,PDE8B,ANAPC4,DYNC1I1,KLC1,TNRC6A,MYO9B,DOCK8,RPTOR,HDAC4,PFAS,NEDD4L,CBLB,ARFGEF2,CITED1,CKB,NT5C2,FGFR1,CNOT1,PRKAG2,ETF1,CARMIL1,GMIP,RHOJ,MAD1L1,CALD1,CTNND1,CTNNB1,NGEF,PRKG1,DPYD,TANK,CADPS,PSPH,FOXO3,PIP5K1B,PDE4B,PPP2R2B,ELMO1,PREX1,DOCK4,SORBS1,FOXO6,GLI3,RHOA,PIK3R2
Mitochondrial respiratory chain	116	2.69	1	0.935	1	NDUFA2
Proteasome complex	117	2.72	1	0.937	1	PSMA5
External side of plasma membrane	204	4.74	2	0.952	1	HLA-DRB5,HLA-DRB1
Focal adhesion	132	3.06	1	0.956	1	SORBS1
Proteinaceous extracellular matrix	398	9.24	5	0.956	1	THSD4,COL11A1,MMP16,TNXB,WNT3
Ruffle	135	3.13	1	0.959	1	RHOA
Endoplasmic reticulum	1660	38.5	29	0.962	1	FKBP9,PTPRN2,ERLIN1,HLA-B,AKAP6,CISD2,RTN1,VRK2,AGMO,SPPL3,FADS2,F2,CLSTN2,COL11A1,EXT1,CALU,ATP2A2,HLA-DQA1,ABCB9,DDN,POM121C,GBF1,HLA-DRB5,ZFYVE1,HLA-DRB1,TENM2,HLA-DQB1,ATP2B2,CDKAL1
Mitochondrial membrane part	217	5.04	2	0.963	1	IMMP2L,NDUFA2
Chromosome	784	18.2	11	0.976	1	RPA3,DYNC1I1,CTR9,LDB1,MSH5,XRCC6,MAD1L1,STAG1,RFC2,ZMIZ2,PPP2R5C
Nuclear chromatin	159	3.69	1	0.977	1	LDB1
Spliceosomal complex	161	3.74	1	0.978	1	PRPF3
Nuclear envelope	387	8.98	4	0.981	1	AKAP6,MAD1L1,POM121C,SYNE1
Ribosome	249	5.78	2	0.981	1	MRPL33,RPS6KL1
Chromatin	326	7.57	3	0.983	1	CTR9,LDB1,STAG1
Mitochondrial matrix	329	7.64	3	0.983	1	TFB1M,IVD,PPA2
Mitochondrial matrix	329	7.64	3	0.983	1	TFB1M,IVD,PPA2
Secretory granule	276	6.41	2	0.989	1	PTPRN2,SYT1
Plasma membrane	5500	128	107	0.99	1	SLC8A3,MAGI1,GPR26,PTPRN2,HLA-B,DGKI,GNAI1,SYNGAP1,HLA-DMA,ENOX1,GRIN2A,FEZ1,CDHR4,MAPT,GPR141,FADS2,PTCH1,PRKD1,EXOC4,DPP4,PKP4,BBS9,F2,CHRNA5,CACNA2D2,CLSTN2,HFE,KCNG2,SLC6A9,CNTNAP2,GABBR1,MPHOSPH9,DYSF,CNTN4,CBLB,SEMA6D,ANKS1B,MMP16,ITGA11,ATP2A2,CHRNA3,CACNA1C,RAET1E,FGFR1,HLA-DQA1,SLC13A1,AMIGO1,GRIK1,BTN2A1,RHOJ,DBN1,MAGI2,CALD1,RASGRP4,CADM2,CTNND1,SNAP91,CD55,CTNNB1,NGEF,ADTRP,NTM,SYT1,C…
Ribonucleoprotein complex	681	15.8	8	0.991	1	MRPL33,TNRC6A,SND1,FXR1,PRPF3,CNOT1,CPEB1,RPS6KL1
Non_membrane_bounded organelle	3940	91.5	73	0.991	1	SLC8A3,MYO18A,RPA3,GNAI1,MRPL33,GRIN2A,FEZ1,MAPT,WRN,KIZ,PKP4,BBS9,MRM2,SPAG16,DYNC1I1,CTR9,KLC1,TNRC6A,MYO9B,CUL3,PCLO,HDAC4,PPM1E,BSN,MPHOSPH9,ANKS1B,FXR1,KIF5C,ARFGEF2,CHRNA3,CACNA1C,TTLL7,LDB1,MSH5,CNOT1,XRCC6,SLC30A9,MAD1L1,DBN1,TFB1M,MAGI2,CALD1,FSCN3,CTNNB1,STAG1,ANK3,MED27,TWF2,CPEB1,ZCCHC7,KDM4A,RFC2,RNF111,KCNN2,RBL2,ZMIZ2,PPP2R2B,SRPK2,SYNE1,ELMO1,RPS6KL1,PPP2R5C,KIF21B,BRWD1,DOCK4,SOR…
Intracellular non_membrane_bounded organelle	3940	91.5	73	0.991	1	SLC8A3,MYO18A,RPA3,GNAI1,MRPL33,GRIN2A,FEZ1,MAPT,WRN,KIZ,PKP4,BBS9,MRM2,SPAG16,DYNC1I1,CTR9,KLC1,TNRC6A,MYO9B,CUL3,PCLO,HDAC4,PPM1E,BSN,MPHOSPH9,ANKS1B,FXR1,KIF5C,ARFGEF2,CHRNA3,CACNA1C,TTLL7,LDB1,MSH5,CNOT1,XRCC6,SLC30A9,MAD1L1,DBN1,TFB1M,MAGI2,CALD1,FSCN3,CTNNB1,STAG1,ANK3,MED27,TWF2,CPEB1,ZCCHC7,KDM4A,RFC2,RNF111,KCNN2,RBL2,ZMIZ2,PPP2R2B,SRPK2,SYNE1,ELMO1,RPS6KL1,PPP2R5C,KIF21B,BRWD1,DOCK4,SOR…
Cytosolic part	204	4.74	1	0.992	1	PIK3R2
Mitochondrial membrane	684	15.9	7	0.997	1	CISD2,VRK2,SPNS1,GPD2,PPP2R2B,IMMP2L,NDUFA2
Extracellular matrix	570	13.2	5	0.997	1	THSD4,COL11A1,MMP16,TNXB,WNT3
Mitochondrial inner membrane	504	11.7	4	0.998	1	SPNS1,GPD2,IMMP2L,NDUFA2
Intrinsic to membrane	5760	134	108	0.998	1	GRAMD1B,SLC8A3,GPR26,PTPRN2,GALNT12,ERLIN1,HLA-B,AKAP6,DPP6,ADAM22,CISD2,SYNGAP1,RTN1,HLA-DMA,GRIN2A,CDHR4,VRK2,AGMO,SPPL3,GPR141,FADS2,TSNARE1,TMX2,PTCH1,PRKD1,TMEM170B,DPP4,SLC22A23,CHRNA5,CACNA2D2,CLSTN2,HFE,KCNG2,SLC6A9,CNTNAP2,PKD1L3,DPY19L1,SPNS1,GABBR1,DYSF,CNTN4,SEMA6D,MMP16,EXT1,ITGA11,ATP2A2,CHRNA3,CACNA1C,RAET1E,FGFR1,HLA-DQA1,GLT8D1,SLC13A1,AMIGO1,SLC30A9,SDK1,GRIK1,BTN2A1,MGAT5B,MAD1…
Integral to membrane	5590	130	104	0.998	1	GRAMD1B,SLC8A3,GPR26,PTPRN2,GALNT12,ERLIN1,HLA-B,AKAP6,DPP6,ADAM22,CISD2,RTN1,HLA-DMA,GRIN2A,CDHR4,VRK2,AGMO,SPPL3,GPR141,FADS2,TSNARE1,TMX2,PTCH1,PRKD1,TMEM170B,DPP4,SLC22A23,CHRNA5,CACNA2D2,CLSTN2,HFE,KCNG2,SLC6A9,CNTNAP2,PKD1L3,DPY19L1,SPNS1,GABBR1,DYSF,SEMA6D,MMP16,EXT1,ITGA11,ATP2A2,CHRNA3,CACNA1C,RAET1E,FGFR1,HLA-DQA1,GLT8D1,SLC13A1,AMIGO1,SLC30A9,SDK1,GRIK1,BTN2A1,MGAT5B,MAD1L1,CADM2,CD55,…
Mitochondrial envelope	729	16.9	7	0.998	1	CISD2,VRK2,SPNS1,GPD2,PPP2R2B,IMMP2L,NDUFA2
Organelle inner membrane	537	12.5	4	0.999	1	SPNS1,GPD2,IMMP2L,NDUFA2
Extracellular space	901	20.9	9	0.999	1	SEMA3E,ENOX1,PXDNL,F2,OLFM4,MICA,SEMA3F,TNXB,WNT3
Mitochondrion	2060	47.7	29	0.999	1	MTHFD1L,SLC8A3,MSRA,MRPL33,RERE,CISD2,VRK2,ESR2,TCAIM,MRM2,SPNS1,OLFM4,GPD2,SND1,CKB,GATB,GLT8D1,MAD1L1,TFB1M,IVD,TSHZ3,GBF1,ZMIZ2,PPP2R2B,IMMP2L,PPA2,NDUFA2,RHOA,MAIP1
Envelope	1130	26.2	12	1	1	AKAP6,CISD2,GRIN2A,VRK2,SPNS1,GPD2,MAD1L1,POM121C,PPP2R2B,SYNE1,IMMP2L,NDUFA2
Organelle membrane	3020	70.1	46	1	1	PTPRN2,GALNT12,ERLIN1,HLA-B,AKAP6,CISD2,RTN1,HLA-DMA,VRK2,AGMO,SPPL3,FADS2,DMXL2,BBS9,CLSTN2,SPNS1,MPHOSPH9,DYSF,GPD2,EXT1,ATP2A2,ARFGEF2,HLA-DQA1,CNOT1,MGAT5B,ST3GAL3,SYT1,ABCB9,FURIN,DDN,CADPS,POM121C,GBF1,HLA-DRB5,PPP2R2B,HLA-DRB1,GALNT1,SYNE1,GALNT10,HLA-DQB1,IMMP2L,CLCN3,SLC39A8,NDUFA2,CAMKV,CDKAL1
Mitochondrial part	1040	24.1	10	1	1	CISD2,VRK2,SPNS1,GPD2,TFB1M,IVD,PPP2R2B,IMMP2L,PPA2,NDUFA2
Organelle envelope	1110	25.9	11	1	1	AKAP6,CISD2,VRK2,SPNS1,GPD2,MAD1L1,POM121C,PPP2R2B,SYNE1,IMMP2L,NDUFA2
Extracellular region part	1320	30.6	13	1	1	SEMA3E,THSD4,ENOX1,PXDNL,DPP4,F2,COL11A1,OLFM4,MMP16,MICA,SEMA3F,TNXB,WNT3
Nucleus	7600	177	137	1	1	KDM5D,NREP,NPAS3,KMT2D,KMT2A,MSL2,MSRA,DGKI,RPA3,AKAP6,KMT2E,GNAI1,RERE,FOXP1,PSMA5,VRK2,RSRC1,NCOA5,ESR2,MAPT,ESRRG,WRN,UTY,ZSCAN9,PRKD1,BBS9,MRM2,SPAG16,ZNF536,TAF1C,NPAS1,ANAPC4,TCF4,CTR9,USP4,SGF29,RBM6,CUL3,HDAC4,PPM1E,L3MBTL4,TCF20,ZFPM2,BSN,MPHOSPH9,THOC7,NEDD4L,CBLB,SND1,ZNF398,NR1D2,ANKS1B,FXR1,ZNF823,ZMIZ1,DMTF1,CITED1,DDX27,ZSCAN12,LDB1,ARID1B,ZNF638,PRPF3,FGFR1,MSH5,CUEDC2,PRKAG2,XRCC…
Organelle part	8790	204	149	1	1	SLC8A3,PTPRN2,GALNT12,KMT2D,MYO18A,KMT2A,ERLIN1,MSL2,HLA-B,RPA3,AKAP6,KMT2E,GNAI1,RERE,CISD2,FOXP1,RTN1,HLA-DMA,GRIN2A,FEZ1,PSMA5,VRK2,AGMO,RSRC1,SPPL3,ESR2,MAPT,ESRRG,WRN,FADS2,KIZ,DMXL2,PKP4,BBS9,MRM2,F2,SPAG16,TAF1C,ANAPC4,TCF4,DYNC1I1,CLSTN2,CTR9,KLC1,SGF29,MYO9B,CUL3,HDAC4,PPM1E,SPNS1,ZFPM2,MPHOSPH9,DYSF,COL11A1,THOC7,NEDD4L,GPD2,NR1D2,ANKS1B,FXR1,MMP16,EXT1,CALU,ATP2A2,ZMIZ1,KIF5C,ARFGEF2,C…
Membrane part	7520	175	120	1	1	GRAMD1B,SLC8A3,GPR26,PTPRN2,GALNT12,ERLIN1,HLA-B,AKAP6,DPP6,GNAI1,ADAM22,CISD2,SYNGAP1,RTN1,HLA-DMA,GRIN2A,CDHR4,VRK2,AGMO,SPPL3,GPR141,FADS2,TSNARE1,TMX2,PTCH1,PRKD1,EXOC4,TMEM170B,DPP4,PKP4,BBS9,SLC22A23,CHRNA5,CACNA2D2,CLSTN2,HFE,KCNG2,SLC6A9,CNTNAP2,PKD1L3,DPY19L1,SPNS1,GABBR1,DYSF,CNTN4,SEMA6D,MMP16,EXT1,ITGA11,ATP2A2,CHRNA3,CACNA1C,RAET1E,FGFR1,HLA-DQA1,GLT8D1,SLC13A1,AMIGO1,SLC30A9,SDK1,GR…
Intracellular organelle part	8620	200	144	1	1	SLC8A3,PTPRN2,GALNT12,KMT2D,MYO18A,KMT2A,ERLIN1,MSL2,HLA-B,RPA3,AKAP6,KMT2E,GNAI1,RERE,CISD2,FOXP1,RTN1,HLA-DMA,GRIN2A,FEZ1,PSMA5,VRK2,AGMO,RSRC1,SPPL3,ESR2,MAPT,ESRRG,WRN,FADS2,KIZ,DMXL2,PKP4,BBS9,MRM2,F2,SPAG16,TAF1C,ANAPC4,TCF4,DYNC1I1,CLSTN2,CTR9,KLC1,SGF29,MYO9B,CUL3,HDAC4,PPM1E,SPNS1,ZFPM2,MPHOSPH9,DYSF,COL11A1,THOC7,NEDD4L,GPD2,NR1D2,ANKS1B,FXR1,MMP16,EXT1,CALU,ATP2A2,ZMIZ1,KIF5C,ARFGEF2,C…
Extracellular region	2860	66.3	28	1	1	SEMA3E,SEMA3A,THSD4,ENOX1,PXDNL,ESR2,MDK,DPP4,F2,ITIH3,GABBR1,CNTN4,COL11A1,OLFM4,MMP16,CALU,SFTA2,RAET1E,FGFR1,CD55,ST3GAL3,LUZP2,DHRS11,MICA,SEMA3F,GALNT1,TNXB,WNT3
Cytoplasmic part	9740	226	150	1	1	FKBP9,MTHFD1L,SLC8A3,PDE1C,PTPRN2,ANXA9,GALNT12,MYO18A,ERLIN1,HLA-B,MSRA,DGKI,AKAP6,ARHGAP15,MRPL33,RERE,CISD2,RTN1,HLA-DMA,PSMA5,VRK2,AGMO,RSU1,SPPL3,ESR2,MAPT,TCAIM,FADS2,TSNARE1,DMXL2,PTCH1,PRKD1,EXOC4,DPP4,PKP4,MRM2,F2,PDE8B,SPAG16,ANAPC4,DYNC1I1,CLSTN2,HFE,USP4,KLC1,TNRC6A,MYO9B,CUL3,DOCK8,CNTNAP2,RPTOR,PCLO,HDAC4,SPNS1,MPHOSPH9,DYSF,COL11A1,PFAS,OLFM4,NEDD4L,CBLB,GPD2,SND1,SEMA6D,FXR1,MMP16…
Cytoplasm	13100	305	215	1	1	FKBP9,MTHFD1L,NREP,SLC8A3,MAGI1,PDE1C,PTPRN2,NPAS3,ANXA9,GALNT12,MYO18A,ERLIN1,HLA-B,MSRA,DGKI,RPA3,AKAP6,ARHGAP15,GNAI1,MRPL33,RERE,CISD2,SYNGAP1,FOXP1,RTN1,HLA-DMA,FEZ1,PSMA5,VRK2,AGMO,PXDNL,RSRC1,RSU1,SPPL3,ESR2,MAPT,TCAIM,FADS2,TSNARE1,KIZ,SSUH2,DMXL2,PTCH1,PRKD1,PEF1,EXOC4,PLCL1,DPP4,PKP4,BBS9,MRM2,F2,PDE8B,SPAG16,ANAPC4,DYNC1I1,CLSTN2,HFE,USP4,SBK1,KLC1,FHIT,TNRC6A,MYO9B,CUL3,DOCK8,CNTNAP2,…
Membrane	11700	272	170	1	1	GRAMD1B,FKBP9,SLC8A3,MAGI1,GPR26,PTPRN2,GALNT12,SEMA3E,ERLIN1,HLA-B,MSRA,DGKI,AKAP6,DPP6,ARHGAP15,GNAI1,ADAM22,CISD2,SYNGAP1,SEMA3A,RTN1,HLA-DMA,ENOX1,GRIN2A,FEZ1,CDHR4,VRK2,AGMO,SPPL3,MAPT,GPR141,FADS2,TSNARE1,TMX2,DMXL2,PTCH1,PRKD1,PEF1,EXOC4,TMEM170B,DPP4,PKP4,BBS9,SLC22A23,F2,CHRNA5,CACNA2D2,CLSTN2,HFE,KCNG2,SLC6A9,CNTNAP2,PKD1L3,DPY19L1,PCLO,SPNS1,GABBR1,MPHOSPH9,DYSF,CNTN4,CBLB,GPD2,SEMA6D,…
