# Supplementary material for: Digestive Neurobiology in Autism: From Enteric and Central Nervous System Interactions to Shared Genetic Pathways
Source: Int J Mol Sci. 2025 Oct 1;26(19):9580. doi: 10.3390/ijms26199580 (PMC12525051; doi:10.3390/ijms26199580)
Supplement: Supplementary file 1 [file ijms-26-09580-s001.zip › supplemental table S3.xlsx]

## Sheet: גיליון1
Pathway	Total	Expected	Hits	P.Value	FDR	Genes
Rho GTPase activator activity	39	1.04	5	0.00362	1	ARHGAP15,MYO9B,GMIP,PREX1,DOCK4
Transmembrane receptor protein phosphatase activity	18	0.481	3	0.0115	1	PTPRN2,PTPRF,PTPRO
Steroid hormone receptor activity	56	1.5	5	0.0166	1	ESR2,ESRRG,NR1D2,ESRRB,THRB
Calmodulin binding	171	4.57	10	0.0167	1	NRGN,SLC8A3,PDE1C,MYO9B,CACNA1C,CALD1,SYT1,KCNN2,ATP2B2,CAMKV
Ligand_activated sequence_specific DNA binding RNA polymerase II transcription factor activity	57	1.52	5	0.0178	1	ESR2,ESRRG,NR1D2,ESRRB,THRB
Protein homodimerization activity	573	15.3	24	0.0201	1	MTHFD1L,ANXA9,KMT2A,CISD2,FOXP1,SPPL3,WRN,DPP4,EXT1,CITED1,LDB1,FGFR1,IMPA2,ABCB9,SRR,DPYD,BCL11A,PSPH,PTPRO,KCNN2,TENM2,SYNE1,CLCN3,TENM4
Voltage_gated calcium channel activity	41	1.1	4	0.0234	1	CACNA2D2,CACNA1C,CACNB2,CACNA1I
Calcium ion transmembrane transporter activity	130	3.47	8	0.0234	1	SLC8A3,GRIN2A,CACNA2D2,ATP2A2,CACNA1C,CACNB2,CACNA1I,ATP2B2
SMAD binding	68	1.82	5	0.0351	1	CITED1,MAGI2,CTNNB1,RNF111,TRIM33
Ras GTPase activator activity	117	3.13	7	0.0375	1	ARHGAP15,SYNGAP1,MYO9B,GMIP,SGSM2,PREX1,DOCK4
Double_stranded DNA binding	149	3.98	8	0.0468	1	FOXP1,ZNF638,MSH5,XRCC6,CTNNB1,FOXO3,FOXO6,AFF3
Microtubule motor activity	75	2	5	0.0501	1	DYNC1I1,KLC1,KIF5C,KIF21B,DNAH11
PDZ domain binding	76	2.03	5	0.0525	1	SRR,CCDC88C,CLCN3,ATP2B2,DOCK4
Structure_specific DNA binding	242	6.47	11	0.0608	1	RPA3,FOXP1,WRN,ZNF638,MSH5,XRCC6,CTNNB1,FOXO3,THRB,FOXO6,AFF3
3',5'_cyclic_nucleotide phosphodiesterase activity	34	0.909	3	0.0616	1	PDE1C,PDE8B,PDE4B
3',5'_cyclic_nucleotide phosphodiesterase activity	34	0.909	3	0.0616	1	PDE1C,PDE8B,PDE4B
Oxidoreductase activity, acting on paired donors, with incorporation or reduction of molecular oxygen, 2_oxoglutarate as one donor, and incorporation of one atom each of oxygen into both donors	58	1.55	4	0.0691	1	KDM5D,UTY,TET2,KDM4A
Acetylgalactosaminyltransferase activity	37	0.989	3	0.0755	1	GALNT12,GALNT1,GALNT10
Excitatory extracellular ligand_gated ion channel activity	61	1.63	4	0.08	1	GRIN2A,CHRNA5,CHRNA3,GRIK1
Motor activity	143	3.82	7	0.0891	1	MYO18A,DYNC1I1,KLC1,MYO9B,KIF5C,KIF21B,DNAH11
Transcription cofactor activity	552	14.8	20	0.104	1	KMT2E,ESR2,TCF4,HDAC4,TCF20,ZFPM2,SND1,CITED1,LDB1,ARID1B,SLC30A9,CTNNB1,MED27,ESRRB,MAML3,BCL11A,ZMIZ2,THRB,MED8,HDAC9
Acetylcholine_activated cation_selective channel activity	21	0.561	2	0.107	1	CHRNA5,CHRNA3
Protein phosphatase type 2A regulator activity	22	0.588	2	0.116	1	PPP2R2B,PPP2R5C
Ionotropic glutamate receptor activity	23	0.615	2	0.125	1	GRIN2A,GRIK1
ADP binding	23	0.615	2	0.125	1	MYO9B,PRKAG2
Transcription coactivator activity	312	8.34	12	0.133	1	KMT2E,ESR2,TCF20,ZFPM2,CITED1,ARID1B,SLC30A9,CTNNB1,MED27,ESRRB,MAML3,ZMIZ2
Protein phosphatase binding	74	1.98	4	0.136	1	ANAPC4,CTNND1,CTNNB1,PPP1R16B
Protein C_terminus binding	160	4.28	7	0.137	1	MAGI1,TCF4,ATP2A2,CITED1,XRCC6,CTNNB1,ATP2B2
Cation binding	4160	111	121	0.144	1	FKBP9,KDM5D,PDE1C,ANXA9,KMT2D,KMT2A,MSL2,DGKI,KMT2E,GNAI1,ADAM22,RERE,CISD2,FOXP1,GRIN2A,CDHR4,AGMO,PXDNL,ESR2,ESRRG,WRN,UTY,TET2,FADS2,ZSCAN9,PRKD1,PEF1,TYW1B,PLCL1,F2,PDE8B,ZNF536,CACNA2D2,CLSTN2,USP4,MAST3,RBM6,NT5DC2,MYO9B,PCLO,TRIM26,HDAC4,PPM1E,L3MBTL4,TCF20,ZFPM2,BSN,COL11A1,CBLB,GPD2,ZNF398,NR1D2,MMP16,ZNF823,ITGA11,CALU,ATP2A2,ZMIZ1,ZNF804A,CHRNA3,CACNA1C,ZSCAN12,NT5C2,ZNF638,CREB5,ZSCAN…
Phospholipid binding	514	13.7	18	0.148	1	ANXA9,ARHGAP15,SYNGAP1,PRKD1,PLCL1,SNX29,PCLO,DYSF,SNAP91,NGEF,SYT1,TWF2,PLCL2,CADPS,ZFYVE1,ELMO1,PREX1,TRIOBP
Deacetylase activity	52	1.39	3	0.162	1	HDAC4,MACROD2,HDAC9
DNA_dependent ATPase activity	80	2.14	4	0.166	1	MYO18A,WRN,MSH5,XRCC6
Calcium channel activity	111	2.97	5	0.176	1	GRIN2A,CACNA2D2,CACNA1C,CACNB2,CACNA1I
Steroid binding	82	2.19	4	0.176	1	ESR2,ESRRG,PTCH1,ESRRB
Protein binding transcription factor activity	600	16	20	0.183	1	KMT2E,ESR2,TCF4,HDAC4,TCF20,ZFPM2,SND1,CITED1,LDB1,ARID1B,SLC30A9,CTNNB1,MED27,ESRRB,MAML3,BCL11A,ZMIZ2,THRB,MED8,HDAC9
N_methyltransferase activity	84	2.24	4	0.187	1	KMT2D,KMT2A,KMT2E,TFB1M
Neurotransmitter receptor activity	85	2.27	4	0.192	1	ANXA9,CHRNA5,CHRNA3,SORCS3
Phosphatase binding	116	3.1	5	0.199	1	ANAPC4,MAGI2,CTNND1,CTNNB1,PPP1R16B
Protein kinase binding	376	10	13	0.208	1	FEZ1,MAPT,KIZ,SPAG16,RPTOR,HDAC4,PRKAG2,CTNNB1,TWF2,FOXO3,SORBS1,FOXO6,HDAC9
SH3 domain binding	118	3.15	5	0.208	1	SYNGAP1,MAPT,CTTNBP2,ELMO1,DOCK4
Histone methyltransferase activity	60	1.6	3	0.216	1	KMT2D,KMT2A,KMT2E
Phosphoric diester hydrolase activity	120	3.21	5	0.218	1	PDE1C,PLCL1,PDE8B,PLCL2,PDE4B
Phosphoric diester hydrolase activity	120	3.21	5	0.218	1	PDE1C,PLCL1,PDE8B,PLCL2,PDE4B
Delayed rectifier potassium channel activity	33	0.882	2	0.22	1	KCNG2,KCNB1
Metalloendopeptidase activity	123	3.29	5	0.233	1	ADAM22,THSD4,MMP16,ATP23,KEL
S_adenosylmethionine_dependent methyltransferase activity	123	3.29	5	0.233	1	KMT2D,KMT2A,KMT2E,MRM2,TFB1M
Small GTPase regulator activity	319	8.53	11	0.235	1	ARHGAP15,SYNGAP1,MYO9B,ARFGEF2,GMIP,RASGRP4,NGEF,GBF1,SGSM2,PREX1,DOCK4
ATP_dependent DNA helicase activity	36	0.962	2	0.25	1	WRN,XRCC6
Histone deacetylase binding	65	1.74	3	0.251	1	HDAC4,GLI3,HDAC9
Antigen binding	66	1.76	3	0.259	1	ABCB9,HLA-DRB5,HLA-DRB1
Aminopeptidase activity	37	0.989	2	0.26	1	DPP4,DPP8
Regulation of DNA_dependent transcription, elongation	37	0.989	2	0.26	1	CTR9,LDB1
Heparin binding	130	3.47	5	0.268	1	PTCH1,MDK,FGFR1,PTPRF,TNXB
Glutamate receptor activity	38	1.02	2	0.27	1	GRIN2A,GRIK1
Voltage_gated cation channel activity	163	4.36	6	0.271	1	CACNA2D2,KCNG2,CACNA1C,CACNB2,KCNB1,CACNA1I
Protein dimerization activity	996	26.6	30	0.273	1	MTHFD1L,NPAS3,ANXA9,KMT2A,CISD2,FOXP1,SPPL3,WRN,PEF1,DPP4,NPAS1,TCF4,EXT1,CITED1,LDB1,FGFR1,MEF2C,SOX5,IMPA2,ABCB9,SRR,DPYD,BCL11A,PSPH,PTPRO,KCNN2,TENM2,SYNE1,CLCN3,TENM4
Acetylcholine binding	12	0.321	1	0.278	1	CHRNA3
Protein deacetylase activity	39	1.04	2	0.28	1	HDAC4,HDAC9
Positive regulation of transcription, DNA_dependent	1260	33.6	37	0.293	1	NPAS3,KMT2D,KMT2A,KMT2E,FOXP1,ESRRG,PRKD1,MDK,TCF4,CTR9,RPTOR,HDAC4,ZFPM2,ZNF398,ZMIZ1,CITED1,LDB1,ARID1B,XRCC6,SLC30A9,CREB5,MEF2C,ZKSCAN3,SOX5,CTNNB1,ESRRB,MAML3,BCL11A,FOXO3,RNF111,ZMIZ2,NFIX,THRB,BCL11B,FOXO6,CSRNP3,GLI3
Chromatin binding	338	9.03	11	0.295	1	RERE,FOXP1,DMTF1,CITED1,LDB1,SLC30A9,ZKSCAN3,CTNNB1,TSHZ3,THRB,GLI3
Phospholipase C activity	41	1.1	2	0.3	1	PLCL1,PLCL2
Extracellular ligand_gated ion channel activity	104	2.78	4	0.303	1	GRIN2A,CHRNA5,CHRNA3,GRIK1
Metal ion transmembrane transporter activity	451	12.1	14	0.321	1	SLC8A3,GRIN2A,CACNA2D2,KCNG2,SLC6A9,ATP2A2,CACNA1C,SLC13A1,CACNB2,KCNB1,CACNA1I,KCNN2,SLC39A8,ATP2B2
Transcription corepressor activity	208	5.56	7	0.322	1	TCF4,HDAC4,ZFPM2,LDB1,BCL11A,THRB,HDAC9
Cation channel activity	347	9.27	11	0.325	1	GRIN2A,CHRNA5,CACNA2D2,KCNG2,PKD1L3,CHRNA3,CACNA1C,CACNB2,KCNB1,CACNA1I,KCNN2
Translation factor activity, nucleic acid binding	108	2.89	4	0.327	1	EFL1,GATB,EIF1AY,ETF1
Kinase binding	418	11.2	13	0.327	1	FEZ1,MAPT,KIZ,SPAG16,RPTOR,HDAC4,PRKAG2,CTNNB1,TWF2,FOXO3,SORBS1,FOXO6,HDAC9
ATPase activity, coupled	313	8.36	10	0.327	1	MYO18A,WRN,ATP2A2,DDX27,MSH5,XRCC6,DDX3Y,ABCB9,LONRF2,ATP2B2
Voltage_gated channel activity	211	5.64	7	0.335	1	CACNA2D2,KCNG2,CACNA1C,CACNB2,KCNB1,CACNA1I,CLCN3
Zinc ion binding	2010	53.8	57	0.337	1	KDM5D,KMT2D,KMT2A,MSL2,KMT2E,ADAM22,RERE,FOXP1,GRIN2A,ESR2,ESRRG,ZSCAN9,ZNF536,RBM6,TRIM26,HDAC4,L3MBTL4,TCF20,ZFPM2,CBLB,ZNF398,NR1D2,MMP16,ZNF823,ZMIZ1,ZNF804A,ZSCAN12,ZNF638,CREB5,ZSCAN31,ZNF568,ZNF19,ZSWIM6,ZKSCAN3,PCGF3,ESRRB,BCL11A,ZCCHC7,TSHZ3,KDM4A,ZNF600,RNF111,LONRF2,ZFYVE1,ZMIZ2,GATAD2B,ZNF615,THRB,TRAIP,TRIM33,BCL11B,GLI3,ZKSCAN8,NEURL1,RNF144A,ZNF800,SREK1IP1
RNA polymerase II distal enhancer sequence_specific DNA binding transcription factor activity	110	2.94	4	0.339	1	FOXP1,FOXO3,NFIX,FOXO6
Gated channel activity	389	10.4	12	0.347	1	GRIN2A,CHRNA5,CACNA2D2,KCNG2,CHRNA3,CACNA1C,GRIK1,CACNB2,KCNB1,CACNA1I,KCNN2,CLCN3
ATP_dependent helicase activity	112	2.99	4	0.351	1	WRN,DDX27,XRCC6,DDX3Y
Collagen binding	47	1.26	2	0.359	1	ITGA11,TNXB
Acetylglucosaminyltransferase activity	47	1.26	2	0.359	1	EXT1,MGAT5B
Lipid binding	788	21.1	23	0.361	1	ANXA9,ARHGAP15,SYNGAP1,ESR2,ESRRG,PTCH1,PRKD1,PLCL1,SNX29,PCLO,DYSF,RASGRP4,SNAP91,NGEF,SYT1,TWF2,ESRRB,PLCL2,CADPS,ZFYVE1,ELMO1,PREX1,TRIOBP
Guanyl_nucleotide exchange factor activity	218	5.83	7	0.365	1	DOCK8,ARFGEF2,RASGRP4,NGEF,GBF1,PREX1,DOCK4
Telomeric DNA binding	17	0.454	1	0.369	1	XRCC6
Magnesium ion binding	188	5.02	6	0.388	1	WRN,MAST3,SRR,PSPH,SRPK2,PPA2
UDP_glycosyltransferase activity	153	4.09	5	0.389	1	GALNT12,EXT1,MGAT5B,GALNT1,GALNT10
Identical protein binding	910	24.3	26	0.391	1	MTHFD1L,ANXA9,KMT2A,CISD2,FOXP1,SPPL3,WRN,PRKD1,DPP4,EXT1,CITED1,LDB1,FGFR1,IMPA2,SYT1,ABCB9,SRR,DPYD,BCL11A,PSPH,PTPRO,KCNN2,TENM2,SYNE1,CLCN3,TENM4
Sequence_specific DNA binding	732	19.6	21	0.4	1	KMT2A,RERE,FOXP1,ESR2,ESRRG,TCF4,RPTOR,HDAC4,NR1D2,LDB1,XRCC6,CREB5,MEF2C,ESRRB,TSHZ3,FOXO3,GATAD2B,THRB,BCL11B,FOXO6,GLI3
Taste receptor activity	19	0.508	1	0.403	1	PKD1L3
Neurotransmitter binding	19	0.508	1	0.403	1	CHRNA3
Protein methyltransferase activity	86	2.3	3	0.405	1	KMT2D,KMT2A,KMT2E
Protein N_terminus binding	86	2.3	3	0.405	1	FEZ1,EXOC4,KCNB1
Cation_transporting ATPase activity	52	1.39	2	0.407	1	ATP2A2,ATP2B2
GTPase activator activity	267	7.14	8	0.422	1	ARHGAP15,SYNGAP1,MYO9B,GMIP,RGS6,SGSM2,PREX1,DOCK4
DNA helicase activity	54	1.44	2	0.425	1	WRN,XRCC6
ATPase activity, coupled to transmembrane movement of ions, phosphorylative mechanism	54	1.44	2	0.425	1	ATP2A2,ATP2B2
Phosphatidylinositol binding	160	4.28	5	0.426	1	SNX29,SNAP91,SYT1,TWF2,ZFYVE1
Protein domain specific binding	560	15	16	0.428	1	SYNGAP1,MAPT,ESRRG,CTR9,CITED1,LDB1,CTNND1,SRR,CTTNBP2,CCDC88C,ELMO1,WNT3,CLCN3,ATP2B2,DOCK4,RHOA
Ras GTPase binding	125	3.34	4	0.43	1	DGKI,DMXL2,DOCK4,TRIOBP
Oxidoreductase activity, acting on paired donors, with incorporation or reduction of molecular oxygen	197	5.26	6	0.431	1	KDM5D,AGMO,UTY,TET2,FADS2,KDM4A
ATPase activity	417	11.1	12	0.438	1	MYO18A,WRN,MYO9B,ATP2A2,DDX27,MSH5,XRCC6,DDX3Y,ABCB9,LONRF2,ATP2B2,DNAH11
Transition metal ion binding	2270	60.7	62	0.451	1	KDM5D,KMT2D,KMT2A,MSL2,KMT2E,ADAM22,RERE,FOXP1,GRIN2A,AGMO,ESR2,ESRRG,WRN,FADS2,ZSCAN9,TYW1B,ZNF536,RBM6,TRIM26,HDAC4,L3MBTL4,TCF20,ZFPM2,CBLB,ZNF398,NR1D2,MMP16,ZNF823,ZMIZ1,ZNF804A,ZSCAN12,ZNF638,CREB5,ZSCAN31,ZNF568,ZNF19,ZSWIM6,ZKSCAN3,PCGF3,ESRRB,BCL11A,ZCCHC7,TSHZ3,KDM4A,ZNF600,RNF111,LONRF2,ZFYVE1,ZMIZ2,GALNT1,GATAD2B,ZNF615,THRB,TRAIP,TRIM33,BCL11B,GLI3,ZKSCAN8,NEURL1,RNF144A,ZNF800,SREK1…
Enzyme binding	1200	32	33	0.456	1	DGKI,KMT2E,FEZ1,ESR2,MAPT,KIZ,DMXL2,DPP4,SPAG16,ANAPC4,CUL3,CNTNAP2,RPTOR,HDAC4,LDB1,PRKAG2,MAGI2,CTNND1,CTNNB1,FURIN,TWF2,PPP1R16B,TANK,FOXO3,KDM4A,THRB,PREX1,DOCK4,SORBS1,FOXO6,GLI3,TRIOBP,HDAC9
Ribonucleoprotein complex binding	58	1.55	2	0.462	1	EFL1,ETF1
GABA receptor activity	23	0.615	1	0.464	1	GABBR1
Phosphorus_oxygen lyase activity	23	0.615	1	0.464	1	GUCY1A2
Cyclase activity	24	0.641	1	0.478	1	GUCY1A2
Protein binding, bridging	135	3.61	4	0.489	1	COL11A1,FSCN3,ANK3,SORBS1
Antiporter activity	62	1.66	2	0.497	1	SLC8A3,CLCN3
Neutral amino acid transmembrane transporter activity	26	0.695	1	0.506	1	SLC6A9
Lipoprotein particle binding	26	0.695	1	0.506	1	MAPT
Small GTPase binding	138	3.69	4	0.506	1	DGKI,DMXL2,DOCK4,TRIOBP
Glycosaminoglycan binding	178	4.76	5	0.519	1	PTCH1,MDK,FGFR1,PTPRF,TNXB
GTPase regulator activity	517	13.8	14	0.519	1	DGKI,ARHGAP15,SYNGAP1,MYO9B,DOCK8,ARFGEF2,GMIP,RASGRP4,NGEF,GBF1,RGS6,SGSM2,PREX1,DOCK4
Sialyltransferase activity	27	0.722	1	0.519	1	ST3GAL3
Monosaccharide binding	65	1.74	2	0.522	1	CLEC17A,MANBA
Calcium ion binding	673	18	18	0.533	1	FKBP9,ANXA9,CDHR4,PEF1,PLCL1,F2,CLSTN2,PCLO,CBLB,GPD2,MMP16,CALU,SYT1,SRR,PLCL2,PSPH,PCDH9,ATP2B2
Thyroid hormone receptor binding	29	0.775	1	0.544	1	JMJD1C
Serine_type peptidase activity	222	5.93	6	0.547	1	DPP6,DPP4,F2,FURIN,DPP8,IMMP2L
Serine hydrolase activity	224	5.99	6	0.555	1	DPP6,DPP4,F2,FURIN,DPP8,IMMP2L
Protein complex binding	339	9.06	9	0.556	1	GNAI1,ADAM22,WRN,PTCH1,RPTOR,CTNNB1,PPP2R2B,TNXB,SORBS1
Negative regulation of transcription, DNA_dependent	987	26.4	26	0.56	1	KMT2D,FOXP1,ESR2,UTY,PTCH1,TCF4,CTR9,HDAC4,ZFPM2,NEDD4L,CITED1,LDB1,FGFR1,XRCC6,MEF2C,SOX5,CTNNB1,TSHZ3,FOXO3,KDM4A,TENM2,NFIX,THRB,TRIM33,GLI3,HDAC9
Binding, bridging	148	3.96	4	0.561	1	COL11A1,FSCN3,ANK3,SORBS1
Actin filament binding	71	1.9	2	0.57	1	FSCN3,TRIOBP
GTPase binding	150	4.01	4	0.572	1	DGKI,DMXL2,DOCK4,TRIOBP
RNA polymerase II transcription cofactor activity	73	1.95	2	0.585	1	ZFPM2,MED8
Cation transmembrane transporter activity	694	18.5	18	0.587	1	SLC8A3,GRIN2A,CHRNA5,CACNA2D2,KCNG2,SLC6A9,PKD1L3,ATP2A2,CHRNA3,CACNA1C,SLC13A1,SLC30A9,CACNB2,KCNB1,CACNA1I,KCNN2,SLC39A8,ATP2B2
Ion channel activity	503	13.4	13	0.589	1	GRIN2A,CHRNA5,CACNA2D2,KCNG2,PKD1L3,CHRNA3,CACNA1C,GRIK1,CACNB2,KCNB1,CACNA1I,KCNN2,CLCN3
SH2 domain binding	33	0.882	1	0.591	1	CTR9
Anion:cation symporter activity	33	0.882	1	0.591	1	SLC13A1
Microtubule binding	115	3.07	3	0.597	1	MAPT,DYNC1I1,CCDC88C
Cytoskeletal protein binding	738	19.7	19	0.601	1	MAGI1,FEZ1,MAPT,DYNC1I1,MYO9B,ARFGEF2,CACNA1C,DBN1,CALD1,FSCN3,ANK3,TWF2,KCNN2,CCDC88C,SYNE1,SORBS1,RHOA,TMOD3,TRIOBP
Transcription factor binding	509	13.6	13	0.607	1	FOXP1,TCF4,RPTOR,HDAC4,ZFPM2,LDB1,MEF2C,CTNNB1,ESRRB,FOXO3,JMJD1C,FOXO6,HDAC9
Hydrolase activity, acting on carbon_nitrogen (but not peptide) bonds, in linear amides	76	2.03	2	0.607	1	HDAC4,HDAC9
Ligase activity, forming carbon_nitrogen bonds	393	10.5	10	0.608	1	MTHFD1L,ANAPC4,CUL3,PFAS,NEDD4L,CBLB,TTLL7,GATB,RNF111,TRIM33
ATPase activity, coupled to transmembrane movement of ions	77	2.06	2	0.614	1	ATP2A2,ATP2B2
Peptide binding	159	4.25	4	0.618	1	ABCB9,FURIN,HLA-DRB5,HLA-DRB1
Pyrophosphatase activity	938	25.1	24	0.619	1	MYO18A,GNAI1,WRN,EFL1,DYNC1I1,KLC1,FHIT,MYO9B,ATP2A2,KIF5C,DDX27,MSH5,XRCC6,DDX3Y,RHOJ,ABCB9,RFC2,NKIRAS1,LONRF2,PPA2,ATP2B2,KIF21B,RHOA,DNAH11
Protein tyrosine phosphatase activity	119	3.18	3	0.62	1	PTPRN2,PTPRF,PTPRO
Hydrolase activity, acting on acid anhydrides, catalyzing transmembrane movement of substances	119	3.18	3	0.62	1	ATP2A2,ABCB9,ATP2B2
Structural constituent of cytoskeleton	78	2.08	2	0.621	1	MAPT,ANK3
Rho guanyl_nucleotide exchange factor activity	78	2.08	2	0.621	1	NGEF,PREX1
Substrate_specific channel activity	515	13.8	13	0.624	1	GRIN2A,CHRNA5,CACNA2D2,KCNG2,PKD1L3,CHRNA3,CACNA1C,GRIK1,CACNB2,KCNB1,CACNA1I,KCNN2,CLCN3
Hydrolase activity, acting on acid anhydrides	944	25.2	24	0.631	1	MYO18A,GNAI1,WRN,EFL1,DYNC1I1,KLC1,FHIT,MYO9B,ATP2A2,KIF5C,DDX27,MSH5,XRCC6,DDX3Y,RHOJ,ABCB9,RFC2,NKIRAS1,LONRF2,PPA2,ATP2B2,KIF21B,RHOA,DNAH11
Ras guanyl_nucleotide exchange factor activity	121	3.23	3	0.632	1	RASGRP4,NGEF,PREX1
ATPase activity, coupled to movement of substances	121	3.23	3	0.632	1	ATP2A2,ABCB9,ATP2B2
Phosphatase regulator activity	80	2.14	2	0.635	1	PPP2R2B,PPP2R5C
Oxidoreductase activity, acting on the CH_CH group of donors	80	2.14	2	0.635	1	DPYD,IVD
Exopeptidase activity	123	3.29	3	0.643	1	DPP6,DPP4,DPP8
3'_5' exonuclease activity	38	1.02	1	0.643	1	WRN
Primary active transmembrane transporter activity	125	3.34	3	0.653	1	ATP2A2,ABCB9,ATP2B2
Growth factor binding	125	3.34	3	0.653	1	FGFR1,FURIN,NTRK3
Sterol binding	40	1.07	1	0.662	1	PTCH1
Channel regulator activity	85	2.27	2	0.667	1	NEDD4L,PRKG1
Actin binding	373	9.97	9	0.67	1	MYO9B,DBN1,CALD1,FSCN3,TWF2,SYNE1,SORBS1,TMOD3,TRIOBP
Protein heterodimerization activity	374	10	9	0.673	1	FOXP1,PEF1,TCF4,EXT1,MEF2C,SOX5,BCL11A,TENM2,CLCN3
Integrin binding	86	2.3	2	0.674	1	ADAM22,TNXB
Nucleoside_triphosphatase activity	888	23.7	22	0.676	1	MYO18A,GNAI1,WRN,EFL1,DYNC1I1,KLC1,MYO9B,ATP2A2,KIF5C,DDX27,MSH5,XRCC6,DDX3Y,RHOJ,ABCB9,RFC2,NKIRAS1,LONRF2,ATP2B2,KIF21B,RHOA,DNAH11
Phosphoric ester hydrolase activity	496	13.3	12	0.679	1	PDE1C,PTPRN2,PLCL1,PDE8B,PPM1E,NT5C2,IMPA2,PTPRF,PLCL2,PSPH,PTPRO,PDE4B
Transmembrane receptor protein tyrosine kinase activity	88	2.35	2	0.686	1	FGFR1,NTRK3
Ion binding	6140	164	160	0.687	1	FKBP9,MTHFD1L,KDM5D,MAGI1,PDE1C,ANXA9,KMT2D,MYO18A,KMT2A,MSL2,DGKI,KMT2E,GNAI1,ADAM22,RERE,CISD2,FOXP1,GRIN2A,CDHR4,VRK2,AGMO,PXDNL,ESR2,ESRRG,WRN,UTY,TET2,FADS2,EFL1,ZSCAN9,PTCH1,PRKD1,PEF1,MDK,TYW1B,PLCL1,F2,PDE8B,ZNF536,CACNA2D2,CLSTN2,USP4,MAST3,SBK1,RBM6,NT5DC2,MYO9B,PCLO,TRIM26,HDAC4,PPM1E,L3MBTL4,TCF20,ZFPM2,BSN,COL11A1,PFAS,CBLB,GPD2,ZNF398,NR1D2,MMP16,ZNF823,ITGA11,CALU,ATP2A2,ZMIZ1,ZNF8…
Helicase activity	176	4.7	4	0.696	1	WRN,DDX27,XRCC6,DDX3Y
RNA polymerase activity	44	1.18	1	0.697	1	POLR2E
Endopeptidase activity	424	11.3	10	0.701	1	ADAM22,THSD4,PSMA5,SPPL3,DPP4,F2,MMP16,ATP23,FURIN,KEL
ATP binding	1490	39.8	37	0.705	1	MTHFD1L,MAGI1,MYO18A,DGKI,VRK2,WRN,PRKD1,MAST3,SBK1,MYO9B,PFAS,ATP2A2,KIF5C,DDX27,CKB,GATB,FGFR1,MSH5,PRKAG2,XRCC6,DDX3Y,NEK4,ABCB9,PRKG1,SRR,TWF2,RFC2,PIP5K1B,SRPK2,NTRK3,CLCN3,ATP2B2,RPS6KL1,KIF21B,DNAH11,CAMKV,TLK1
Methyltransferase activity	222	5.93	5	0.711	1	KMT2D,KMT2A,KMT2E,MRM2,TFB1M
Tubulin binding	180	4.81	4	0.713	1	FEZ1,MAPT,DYNC1I1,CCDC88C
Oxidoreductase activity, acting on peroxide as acceptor	46	1.23	1	0.713	1	PXDNL
Inorganic cation transmembrane transporter activity	550	14.7	13	0.714	1	SLC8A3,GRIN2A,CACNA2D2,KCNG2,SLC6A9,ATP2A2,CACNA1C,SLC13A1,CACNB2,KCNB1,CACNA1I,KCNN2,ATP2B2
Inorganic cation transmembrane transporter activity	550	14.7	13	0.714	1	SLC8A3,GRIN2A,CACNA2D2,KCNG2,SLC6A9,ATP2A2,CACNA1C,SLC13A1,CACNB2,KCNB1,CACNA1I,KCNN2,ATP2B2
Metallopeptidase activity	224	5.99	5	0.719	1	ADAM22,THSD4,MMP16,ATP23,KEL
Protein kinase inhibitor activity	47	1.26	1	0.721	1	PRKAG2
Ligand_gated channel activity	182	4.86	4	0.721	1	GRIN2A,CHRNA5,CHRNA3,GRIK1
Enzyme activator activity	436	11.7	10	0.733	1	ARHGAP15,SYNGAP1,MYO9B,MMP16,PRKAG2,GMIP,RGS6,SGSM2,PREX1,DOCK4
Potassium channel activity	142	3.79	3	0.736	1	KCNG2,KCNB1,KCNN2
Neuropeptide receptor activity	50	1.34	1	0.743	1	SORCS3
MRNA binding	99	2.65	2	0.747	1	FXR1,NOVA1
Voltage_gated potassium channel activity	99	2.65	2	0.747	1	KCNG2,KCNB1
Kinase inhibitor activity	51	1.36	1	0.749	1	PRKAG2
Transferase activity, transferring one_carbon groups	233	6.23	5	0.75	1	KMT2D,KMT2A,KMT2E,MRM2,TFB1M
Kinase activator activity	52	1.39	1	0.756	1	PRKAG2
SH3/SH2 adaptor activity	52	1.39	1	0.756	1	SORBS1
Adenyl ribonucleotide binding	1530	40.8	37	0.761	1	MTHFD1L,MAGI1,MYO18A,DGKI,VRK2,WRN,PRKD1,MAST3,SBK1,MYO9B,PFAS,ATP2A2,KIF5C,DDX27,CKB,GATB,FGFR1,MSH5,PRKAG2,XRCC6,DDX3Y,NEK4,ABCB9,PRKG1,SRR,TWF2,RFC2,PIP5K1B,SRPK2,NTRK3,CLCN3,ATP2B2,RPS6KL1,KIF21B,DNAH11,CAMKV,TLK1
Transferase activity, transferring hexosyl groups	237	6.33	5	0.763	1	GALNT12,EXT1,MGAT5B,GALNT1,GALNT10
Ligase activity	572	15.3	13	0.764	1	MTHFD1L,MSL2,ANAPC4,CUL3,PFAS,NEDD4L,CBLB,TTLL7,GATB,RNF111,TRIM33,NEURL1,RNF144A
Adenyl nucleotide binding	1530	40.9	37	0.766	1	MTHFD1L,MAGI1,MYO18A,DGKI,VRK2,WRN,PRKD1,MAST3,SBK1,MYO9B,PFAS,ATP2A2,KIF5C,DDX27,CKB,GATB,FGFR1,MSH5,PRKAG2,XRCC6,DDX3Y,NEK4,ABCB9,PRKG1,SRR,TWF2,RFC2,PIP5K1B,SRPK2,NTRK3,CLCN3,ATP2B2,RPS6KL1,KIF21B,DNAH11,CAMKV,TLK1
Solute:sodium symporter activity	54	1.44	1	0.769	1	SLC6A9
GTPase activity	241	6.44	5	0.776	1	GNAI1,EFL1,RHOJ,NKIRAS1,RHOA
Serine_type endopeptidase inhibitor activity	107	2.86	2	0.784	1	ITIH3,FURIN
Transferase activity, transferring glycosyl groups	333	8.9	7	0.791	1	GALNT12,EXT1,GLT8D1,MGAT5B,ST3GAL3,GALNT1,GALNT10
Ubiquitin_protein ligase activity	291	7.78	6	0.794	1	ANAPC4,CUL3,NEDD4L,CBLB,RNF111,TRIM33
Nucleobase_containing compound kinase activity	59	1.58	1	0.798	1	NT5C2
Small conjugating protein_specific protease activity	59	1.58	1	0.798	1	USP4
Protein serine/threonine phosphatase activity	60	1.6	1	0.804	1	PPM1E
Phospholipase activity	112	2.99	2	0.805	1	PLCL1,PLCL2
Serine_type endopeptidase activity	160	4.28	3	0.805	1	DPP4,F2,FURIN
Secondary active transmembrane transporter activity	212	5.67	4	0.822	1	SLC8A3,SLC6A9,SLC13A1,CLCN3
Active transmembrane transporter activity	347	9.27	7	0.824	1	SLC8A3,SLC6A9,ATP2A2,SLC13A1,ABCB9,CLCN3,ATP2B2
Translation initiation factor activity	64	1.71	1	0.824	1	EIF1AY
Acid_amino acid ligase activity	349	9.33	7	0.828	1	ANAPC4,CUL3,NEDD4L,CBLB,TTLL7,RNF111,TRIM33
Oxidoreductase activity, acting on a sulfur group of donors	65	1.74	1	0.829	1	MSRA
Single_stranded DNA binding	65	1.74	1	0.829	1	RPA3
Isomerase activity	170	4.54	3	0.837	1	FKBP9,SRR,PUS7
Steroid hormone receptor binding	69	1.84	1	0.846	1	CTNNB1
Carbon_oxygen lyase activity	69	1.84	1	0.846	1	XRCC6
Small conjugating protein ligase activity	313	8.36	6	0.846	1	ANAPC4,CUL3,NEDD4L,CBLB,RNF111,TRIM33
Small conjugating protein ligase activity	313	8.36	6	0.846	1	ANAPC4,CUL3,NEDD4L,CBLB,RNF111,TRIM33
Transmembrane receptor protein kinase activity	125	3.34	2	0.851	1	FGFR1,NTRK3
Inorganic anion transmembrane transporter activity	127	3.39	2	0.857	1	SLC13A1,CLCN3
Transcription from RNA polymerase II promoter	1930	51.6	45	0.858	1	KMT2D,KMT2A,FOXP1,ESR2,ESRRG,PTCH1,PRKD1,TAF1C,TCF4,CTR9,HDAC4,ZFPM2,NEDD4L,NR1D2,ZMIZ1,CITED1,LDB1,FGFR1,XRCC6,SLC30A9,CREB5,MEF2C,SOX5,CTNNB1,MED27,ESRRB,MAML3,BCL11A,FOXO3,LCORL,RNF111,POLR2E,ZMIZ2,TENM2,NFIX,THRB,BRWD1,TRIM33,BCL11B,FOXO6,CSRNP3,MED8,GLI3,RHOA,HDAC9
Antioxidant activity	75	2	1	0.87	1	PXDNL
Small conjugating protein binding	75	2	1	0.87	1	RNF111
G_protein coupled receptor binding	232	6.2	4	0.871	1	GNAI1,USP4,MAGI2,WNT3
Phosphatase activity	373	9.97	7	0.875	1	PTPRN2,PPM1E,NT5C2,IMPA2,PTPRF,PSPH,PTPRO
Exonuclease activity	77	2.06	1	0.876	1	WRN
Chloride channel activity	77	2.06	1	0.876	1	CLCN3
Symporter activity	134	3.58	2	0.877	1	SLC6A9,SLC13A1
Lyase activity	186	4.97	3	0.878	1	GUCY1A2,XRCC6,SRR
Lipase activity	136	3.63	2	0.882	1	PLCL1,PLCL2
Coenzyme binding	188	5.02	3	0.882	1	TYW1B,DPYD,IVD
Extracellular matrix structural constituent	80	2.14	1	0.886	1	COL11A1
Vitamin binding	80	2.14	1	0.886	1	FTCDNL1
Peptidase activity	781	20.9	16	0.894	1	DPP6,ADAM22,THSD4,PSMA5,SPPL3,DPP4,F2,USP4,MMP16,ATP23,FURIN,KEL,LONRF2,DPP8,IMMP2L,NAALADL2
Purine ribonucleotide binding	1890	50.6	43	0.894	1	MTHFD1L,MAGI1,MYO18A,DGKI,GNAI1,VRK2,WRN,EFL1,PRKD1,MAST3,SBK1,MYO9B,PFAS,ATP2A2,KIF5C,DDX27,CKB,GATB,FGFR1,MSH5,GUCY1A2,PRKAG2,XRCC6,DDX3Y,RHOJ,NEK4,ABCB9,PRKG1,SRR,TWF2,RFC2,PIP5K1B,NKIRAS1,SRPK2,NTRK3,CLCN3,ATP2B2,RPS6KL1,KIF21B,RHOA,DNAH11,CAMKV,TLK1
Phosphoprotein phosphatase activity	244	6.52	4	0.895	1	PTPRN2,PPM1E,PTPRF,PTPRO
Lipid transporter activity	84	2.24	1	0.898	1	RFT1
Amino acid transmembrane transporter activity	84	2.24	1	0.898	1	SLC6A9
Purine nucleotide binding	1900	50.8	43	0.898	1	MTHFD1L,MAGI1,MYO18A,DGKI,GNAI1,VRK2,WRN,EFL1,PRKD1,MAST3,SBK1,MYO9B,PFAS,ATP2A2,KIF5C,DDX27,CKB,GATB,FGFR1,MSH5,GUCY1A2,PRKAG2,XRCC6,DDX3Y,RHOJ,NEK4,ABCB9,PRKG1,SRR,TWF2,RFC2,PIP5K1B,NKIRAS1,SRPK2,NTRK3,CLCN3,ATP2B2,RPS6KL1,KIF21B,RHOA,DNAH11,CAMKV,TLK1
Drug binding	85	2.27	1	0.901	1	FKBP9
Kinase regulator activity	144	3.85	2	0.901	1	PRKAG2,PIK3R2
Anion channel activity	87	2.33	1	0.906	1	CLCN3
Hydrolase activity, acting on carbon_nitrogen (but not peptide) bonds	147	3.93	2	0.907	1	HDAC4,HDAC9
DNA binding	2760	73.7	64	0.912	1	KDM5D,NPAS3,KMT2D,MYO18A,KMT2A,RPA3,RERE,FOXP1,ESR2,ESRRG,WRN,ZSCAN9,ZNF536,TAF1C,NPAS1,TCF4,RBM6,RPTOR,TRIM26,HDAC4,TCF20,ZFPM2,ZNF398,NR1D2,ZNF823,DMTF1,CITED1,ZSCAN12,LDB1,ARID1B,ZNF638,MSH5,XRCC6,CREB5,ZSCAN31,MEF2C,ZNF568,ZNF19,DDX3Y,TFB1M,ZKSCAN3,PALB2,SOX5,CTNNB1,ESRRB,TSHZ3,FOXO3,LCORL,RFC2,ZNF600,RBL2,POLR2E,NFIX,GATAD2B,ZNF615,THRB,TRIM33,BCL11B,FOXO6,CSRNP3,GLI3,ZKSCAN8,AFF3,ZNF800
Guanyl nucleotide binding	402	10.7	7	0.916	1	GNAI1,EFL1,GUCY1A2,RHOJ,PRKG1,NKIRAS1,RHOA
Nuclease activity	206	5.51	3	0.916	1	PXDNL,WRN,SND1
Nuclear hormone receptor binding	153	4.09	2	0.919	1	CTNNB1,JMJD1C
RNA splicing, via transesterification reactions	321	8.58	5	0.934	1	RSRC1,PRPF3,POLR2E,SRPK2,NOVA1
Ion transmembrane transporter activity	1000	26.7	20	0.934	1	SLC8A3,GRIN2A,CHRNA5,CACNA2D2,KCNG2,SLC6A9,PKD1L3,ATP2A2,CHRNA3,CACNA1C,SLC13A1,SLC30A9,GRIK1,CACNB2,KCNB1,CACNA1I,KCNN2,CLCN3,SLC39A8,ATP2B2
Cofactor binding	271	7.24	4	0.934	1	TYW1B,SRR,DPYD,IVD
GTP binding	371	9.91	6	0.935	1	GNAI1,EFL1,GUCY1A2,RHOJ,NKIRAS1,RHOA
Monovalent inorganic cation transmembrane transporter activity	377	10.1	6	0.941	1	SLC8A3,KCNG2,SLC6A9,SLC13A1,KCNB1,KCNN2
Growth factor activity	170	4.54	2	0.944	1	MDK,F2
Carbohydrate binding	227	6.07	3	0.945	1	PKD1L3,CLEC17A,MANBA
Carbohydrate binding	227	6.07	3	0.945	1	PKD1L3,CLEC17A,MANBA
Protein serine/threonine kinase activity	572	15.3	10	0.945	1	VRK2,PRKD1,MAST3,SBK1,ATP23,NEK4,PRKG1,SRPK2,RPS6KL1,TLK1
Receptor signaling protein activity	110	2.94	1	0.95	1	TRAIP
Hydrolase activity, hydrolyzing O_glycosyl compounds	110	2.94	1	0.95	1	MANBA
Hormone receptor binding	176	4.7	2	0.951	1	CTNNB1,JMJD1C
Endonuclease activity	117	3.13	1	0.959	1	PXDNL
Oxidoreductase activity, acting on NAD(P)H	117	3.13	1	0.959	1	NDUFA2
Nucleotide binding	2470	66	54	0.96	1	MTHFD1L,MAGI1,MYO18A,DGKI,GNAI1,ENOX1,VRK2,WRN,EFL1,PRKD1,TYW1B,MAST3,SBK1,RBM6,TNRC6A,MYO9B,PFAS,ATP2A2,KIF5C,DDX27,CKB,GATB,NT5C2,ZNF638,FGFR1,MSH5,GUCY1A2,PRKAG2,XRCC6,SLC30A9,DDX3Y,RHOJ,NEK4,ABCB9,PRKG1,SRR,TWF2,DHRS11,DPYD,CPEB1,IVD,RFC2,PIP5K1B,NKIRAS1,SRPK2,NTRK3,CLCN3,ATP2B2,RPS6KL1,KIF21B,RHOA,DNAH11,CAMKV,TLK1
Substrate_specific transmembrane transporter activity	1100	29.3	21	0.962	1	SLC8A3,GRIN2A,CHRNA5,CACNA2D2,KCNG2,SLC6A9,PKD1L3,ATP2A2,CHRNA3,CACNA1C,SLC13A1,SLC30A9,GRIK1,CACNB2,KCNB1,ABCB9,CACNA1I,KCNN2,CLCN3,SLC39A8,ATP2B2
Enzyme regulator activity	1140	30.5	22	0.963	1	DGKI,ARHGAP15,SYNGAP1,ITIH3,MYO9B,DOCK8,MMP16,ARFGEF2,PRKAG2,GMIP,RASGRP4,CD55,NGEF,FURIN,GBF1,PPP2R2B,RGS6,SGSM2,PREX1,PPP2R5C,DOCK4,PIK3R2
Protein kinase regulator activity	123	3.29	1	0.965	1	PRKAG2
Carboxylic acid transmembrane transporter activity	127	3.39	1	0.968	1	SLC6A9
Thiolester hydrolase activity	129	3.45	1	0.97	1	USP4
Organic acid transmembrane transporter activity	130	3.47	1	0.971	1	SLC6A9
Enzyme inhibitor activity	373	9.97	5	0.973	1	DGKI,ITIH3,PRKAG2,CD55,FURIN
Nucleotidyltransferase activity	135	3.61	1	0.975	1	POLR2E
Hydrolase activity, acting on glycosyl bonds	137	3.66	1	0.976	1	MANBA
Peptidase inhibitor activity	207	5.53	2	0.976	1	ITIH3,FURIN
Monooxygenase activity	141	3.77	1	0.978	1	AGMO
Organic anion transmembrane transporter activity	147	3.93	1	0.982	1	SLC6A9
Peptide receptor activity	150	4.01	1	0.983	1	SORCS3
Protein tyrosine kinase activity	222	5.93	2	0.983	1	FGFR1,NTRK3
Transmembrane transporter activity	1240	33	22	0.987	1	SLC8A3,GRIN2A,SLC22A23,CHRNA5,CACNA2D2,KCNG2,SLC6A9,PKD1L3,ATP2A2,CHRNA3,CACNA1C,SLC13A1,SLC30A9,GRIK1,CACNB2,KCNB1,ABCB9,CACNA1I,KCNN2,CLCN3,SLC39A8,ATP2B2
Oxidoreductase activity	1010	27	17	0.988	1	KDM5D,MSRA,ENOX1,AGMO,PXDNL,UTY,TET2,FADS2,TYW1B,GPD2,DHRS11,DPYD,IVD,KDM4A,JMJD1C,KDM3B,NDUFA2
Substrate_specific transporter activity	1240	33.2	22	0.988	1	SLC8A3,GRIN2A,CHRNA5,CACNA2D2,KCNG2,SLC6A9,PKD1L3,ATP2A2,CHRNA3,CACNA1C,SLC13A1,SLC30A9,GRIK1,CACNB2,KCNB1,ABCB9,CACNA1I,RFT1,KCNN2,CLCN3,SLC39A8,ATP2B2
Anion transmembrane transporter activity	304	8.12	3	0.989	1	SLC6A9,SLC13A1,CLCN3
Structural constituent of ribosome	167	4.46	1	0.989	1	MRPL33
Receptor binding	1590	42.6	29	0.992	1	HLA-B,AKAP6,GNAI1,ADAM22,ESR2,PTCH1,MDK,DPP4,F2,USP4,CNTNAP2,SEMA6D,ANKS1B,ARFGEF2,SLC30A9,MAGI2,CTNND1,CTNNB1,SYT1,ABCB9,MICA,JMJD1C,TENM2,NTRK3,TNXB,WNT3,DOCK4,SORBS1,PIK3R2
Oxidoreductase activity, acting on CH_OH group of donors	182	4.86	1	0.993	1	GPD2
Hydrolase activity, acting on ester bonds	1010	26.9	16	0.993	1	PDE1C,PTPRN2,PXDNL,WRN,PLCL1,PDE8B,USP4,PPM1E,SND1,NT5C2,IMPA2,PTPRF,PLCL2,PSPH,PTPRO,PDE4B
Phosphotransferase activity, alcohol group as acceptor	1110	29.6	18	0.994	1	DGKI,VRK2,PRKD1,MAST3,SBK1,NT5C2,FGFR1,ATP23,NEK4,PRKG1,PIP5K1B,POLR2E,SRPK2,NTRK3,RPS6KL1,PIK3R2,CAMKV,TLK1
Cysteine_type peptidase activity	187	5	1	0.994	1	USP4
Kinase activity	1190	31.7	19	0.996	1	DGKI,VRK2,PRKD1,MAST3,SBK1,CKB,NT5C2,FGFR1,ATP23,NEK4,PRKG1,PIP5K1B,POLR2E,SRPK2,NTRK3,RPS6KL1,PIK3R2,CAMKV,TLK1
Protein kinase activity	960	25.7	14	0.997	1	VRK2,PRKD1,MAST3,SBK1,FGFR1,ATP23,NEK4,PRKG1,POLR2E,SRPK2,NTRK3,RPS6KL1,CAMKV,TLK1
RNA binding	976	26.1	14	0.997	1	EFL1,RBM6,TNRC6A,THOC7,FXR1,GATB,EIF1AY,ZNF638,ETF1,MEF2C,DDX3Y,CPEB1,NOVA1,PUS7
Transferase activity, transferring phosphorus_containing groups	1370	36.5	19	1	1	DGKI,VRK2,PRKD1,MAST3,SBK1,CKB,NT5C2,FGFR1,ATP23,NEK4,PRKG1,PIP5K1B,POLR2E,SRPK2,NTRK3,RPS6KL1,PIK3R2,CAMKV,TLK1
Structural molecule activity	666	17.8	6	1	1	MRPL33,MAPT,COL11A1,MAGI2,CTNNB1,ANK3
Receptor activity	1920	51.4	30	1	1	GPR26,PTPRN2,ANXA9,SEMA3E,HLA-B,SEMA3A,GRIN2A,ESR2,ESRRG,GPR141,PTCH1,F2,CHRNA5,PKD1L3,GABBR1,SEMA6D,NR1D2,CHRNA3,FGFR1,HLA-DQA1,GRIK1,PTPRF,ESRRB,PTPRO,SEMA3F,SORCS3,HLA-DRB1,NTRK3,HLA-DQB1,THRB
Transmembrane signaling receptor activity	1510	40.4	20	1	1	GPR26,PTPRN2,ANXA9,HLA-B,GRIN2A,GPR141,PTCH1,CHRNA5,PKD1L3,GABBR1,CHRNA3,FGFR1,HLA-DQA1,GRIK1,PTPRF,PTPRO,SORCS3,HLA-DRB1,NTRK3,HLA-DQB1
G_protein coupled receptor activity	984	26.3	5	1	1	GPR26,GPR141,PKD1L3,GABBR1,SORCS3
Transport	4830	129	76	1	1	SLC8A3,KMT2A,AKAP6,DPP6,RERE,HLA-DMA,GRIN2A,FEZ1,RSRC1,MAPT,WRN,TSNARE1,PTCH1,PRKD1,EXOC4,SLC22A23,F2,PDE8B,CHRNA5,CACNA2D2,DYNC1I1,HFE,KCNG2,CUL3,SLC6A9,PKD1L3,PCLO,SPNS1,DYSF,THOC7,NEDD4L,CBLB,CALU,ATP2A2,KIF5C,ARFGEF2,CITED1,CHRNA3,CACNA1C,SLC13A1,PRKAG2,SLC30A9,GRIK1,MAGI2,SNAP91,CTNNB1,SYT1,CACNB2,KCNB1,ANK3,ABCB9,FURIN,CACNA1I,CNNM2,CADPS,POM121C,SLC35F2,RFT1,GBF1,HLA-DRB5,KCNN2,BTN3A2,PPP2…
