# Supplementary material for: Digestive Neurobiology in Autism: From Enteric and Central Nervous System Interactions to Shared Genetic Pathways
Source: Int J Mol Sci. 2025 Oct 1;26(19):9580. doi: 10.3390/ijms26199580 (PMC12525051; doi:10.3390/ijms26199580)
Supplement: Supplementary file 1 [file ijms-26-09580-s001.zip › supplemental table S4.xlsx]

## Sheet: גיליון1
Pathway	Total	Expected	Hits	P.Value	FDR	Genes
Antigen processing and presentation of peptide or polysaccharide antigen via MHC class II	16	0.509	5	0.000104	0.0202	HLA-DMA,HLA-DQA1,HLA-DRB5,HLA-DRB1,HLA-DQB1
Antigen processing and presentation	43	1.37	6	0.00225	0.218	HLA-B,HLA-DMA,HLA-DQA1,HLA-DRB5,HLA-DRB1,HLA-DQB1
Anterior/posterior axis specification	16	0.509	3	0.0132	0.851	LDB1,CTNNB1,WNT3
Dorsal/ventral axis specification	9	0.287	2	0.0314	1	CTNNB1,WNT3
Nervous system development	516	16.4	24	0.0405	1	NRGN,SEMA3E,SEMA3A,FEZ1,PRKD1,MDK,TCF4,HDAC4,CNTN4,SEMA6D,CHRNA3,TTLL7,ARID1B,AMIGO1,MEF2C,GRIK1,DBN1,MAGI2,CTNNB1,NGEF,NTRK3,IGSF9B,AMBRA1,NEURL1
Chromatin organization	358	11.4	17	0.0656	1	KDM5D,KMT2D,KMT2A,KMT2E,UTY,TET2,SGF29,HDAC4,L3MBTL4,ARID1B,KDM4A,JMJD1C,RBL2,BRWD1,KDM3B,HDAC9,TLK1
Synaptic vesicle exocytosis	30	0.955	3	0.069	1	PCLO,SYT1,CADPS
Natural killer cell activation	31	0.987	3	0.0746	1	HFE,RAET1E,MICA
Organelle organization	15	0.478	2	0.0808	1	ATP2A2,KIF5C
RRNA metabolic process	3	0.0955	1	0.0925	1	MAPT
Cell adhesion	629	20	26	0.104	1	MAGI1,ADAM22,FEZ1,CDHR4,DPP4,PKP4,CLSTN2,CNTNAP2,CNTN4,OLFM4,ITGA11,ATP2A2,AMIGO1,SDK1,CADM2,CTNND1,CTNNB1,NTM,PTPRF,PARD3B,TENM2,TNXB,NEGR1,PCDH9,IGSF9B,RHOA
Neurotransmitter secretion	38	1.21	3	0.119	1	PTPRN2,DGKI,SYT1
Phosphate_containing compound metabolic process	20	0.637	2	0.132	1	IMPA2,PPA2
Transcription, DNA_templated	217	6.91	10	0.155	1	ESR2,ESRRG,ZFPM2,NR1D2,LDB1,MEF2C,ESRRB,POLR2E,NFIX,THRB
Pattern specification process	67	2.13	4	0.164	1	SYNGAP1,PTCH1,RNF111,GLI3
Neutrophil mediated immunity	8	0.255	1	0.228	1	KMT2E
Locomotion	8	0.255	1	0.228	1	GRIN2A
Neuron_neuron synaptic transmission	9	0.287	1	0.253	1	ARID1B
Neuronal action potential propagation	9	0.287	1	0.253	1	NTRK3
Protein metabolic process	9	0.287	1	0.253	1	MMP16
Neuromuscular synaptic transmission	31	0.987	2	0.259	1	CHRNA5,CHRNA3
Macrophage activation	10	0.318	1	0.276	1	FOXP1
Chemical synaptic transmission	254	8.09	10	0.291	1	GRIN2A,EXOC4,CHRNA5,BSN,CHRNA3,GRIK1,CTNNB1,SYT1,CACNB2,NOVA1
DNA metabolic process	34	1.08	2	0.295	1	MYO18A,WRN
Mammary gland development	35	1.11	2	0.307	1	PTCH1,GLI3
Cell_matrix adhesion	91	2.9	4	0.329	1	ITGA11,CTNNB1,SORBS1,RHOA
Mesoderm development	37	1.18	2	0.33	1	EXT1,PALB2
Heart development	240	7.64	9	0.356	1	FOXP1,ZFPM2,CACNA1C,MEF2C,CTNNB1,NTRK3,GLI3,DNAH11,HDAC9
Unsaturated fatty acid biosynthetic process	14	0.446	1	0.364	1	FADS2
Ectoderm development	14	0.446	1	0.364	1	CTNNB1
Cellular process	14	0.446	1	0.364	1	CTNNB1
Regulation of gene expression, epigenetic	16	0.509	1	0.404	1	HDAC4
Cellular calcium ion homeostasis	102	3.25	4	0.409	1	SLC8A3,ATP2A2,KEL,ATP2B2
Respiratory electron transport chain	17	0.541	1	0.423	1	IMMP2L
DNA recombination	104	3.31	4	0.423	1	RPA3,WRN,XRCC6,PALB2
Cellular glucose homeostasis	18	0.573	1	0.442	1	PIK3R2
Regulation of translation	139	4.42	5	0.455	1	TNRC6A,CNOT1,CPEB1,FOXO3,NEURL1
Viral process	448	14.3	15	0.458	1	HLA-B,VRK2,KLC1,NEDD4L,SND1,CD55,CTNNB1,TANK,MICA,POM121C,KDM4A,GBF1,POLR2E,HLA-DRB1,RHOA
Sensory perception of sound	140	4.46	5	0.462	1	COL11A1,FGFR1,THRB,ATP2B2,TRIOBP
Protein glycosylation	171	5.44	6	0.463	1	GALNT12,EXT1,MGAT5B,ST3GAL3,GALNT1,GALNT10
Muscle contraction	111	3.53	4	0.473	1	DYSF,CALD1,SORBS1,TMOD3
Ion transport	671	21.4	22	0.475	1	SLC8A3,GRIN2A,SLC22A23,CHRNA5,CACNA2D2,HFE,KCNG2,PKD1L3,ATP2A2,CHRNA3,CACNA1C,SLC13A1,SLC30A9,GRIK1,CACNB2,KCNB1,CACNA1I,CNNM2,KCNN2,CLCN3,SLC39A8,ATP2B2
Gamete generation	22	0.7	1	0.51	1	WNT3
Nervous system process	56	1.78	2	0.536	1	CHRNA5,CHRNA3
Response to interferon_gamma	24	0.764	1	0.54	1	CITED1
Exocytosis	122	3.88	4	0.547	1	EXOC4,ARFGEF2,KCNB1,CADPS
RNA splicing, via transesterification reactions	25	0.796	1	0.555	1	PRPF3
Chromatin remodeling	91	2.9	3	0.557	1	RERE,HDAC4,ARID1B
Metabolic process	191	6.08	6	0.571	1	WRN,NT5C2,XRCC6,PRKG1,SRR,MANBA
RNA catabolic process	28	0.891	1	0.596	1	SND1
Endoderm development	30	0.955	1	0.622	1	EXT1
Muscle organ development	104	3.31	3	0.648	1	FXR1,ITGA11,MEF2C
Fatty acid biosynthetic process	69	2.2	2	0.65	1	FADS2,PRKAG2
7_methylguanosine mRNA capping	34	1.08	1	0.668	1	POLR2E
Protein methylation	35	1.11	1	0.678	1	ETF1
Mitochondrial translation	35	1.11	1	0.678	1	GATB
Cellular protein modification process	110	3.5	3	0.685	1	MSRA,TTLL7,MANBA
Skeletal system development	147	4.68	4	0.693	1	HDAC4,EXT1,FGFR1,CTNNB1
Glycogen metabolic process	38	1.21	1	0.708	1	PRKAG2
Blood circulation	38	1.21	1	0.708	1	IMMP2L
Carbohydrate transport	39	1.24	1	0.717	1	RFT1
DNA replication	155	4.93	4	0.732	1	RPA3,WRN,RFC2,NFIX
Cation transport	81	2.58	2	0.734	1	PKD1L3,SLC30A9
Cell differentiation	971	30.9	28	0.737	1	SEMA3E,SEMA3A,PRKD1,MDK,TCF4,ZFPM2,NEDD4L,SEMA6D,NR1D2,FXR1,CITED1,TTLL7,FGFR1,AMIGO1,MEF2C,DBN1,RASGRP4,CTNNB1,NGEF,SYT1,RBL2,SRPK2,NTRK3,SYNE1,THRB,TENM4,AMBRA1,RHOA
Blood coagulation	193	6.14	5	0.74	1	F2,DOCK8,ZFPM2,CARMIL1,JMJD1C
Gluconeogenesis	44	1.4	1	0.76	1	GPD2
Protein targeting	44	1.4	1	0.76	1	AKAP6
Rhythmic process	124	3.95	3	0.76	1	KMT2A,ENOX1,NR1D2
Immune system process	515	16.4	14	0.766	1	HLA-B,HLA-DMA,PRKD1,TRIM26,RAET1E,HLA-DQA1,XRCC6,CD55,MICA,HLA-DRB5,BTN3A2,HLA-DRB1,HLA-DQB1,BTN3A1
Cellular amino acid biosynthetic process	45	1.43	1	0.767	1	PSPH
Cellular amino acid metabolic process	47	1.5	1	0.782	1	SRR
Cell communication	47	1.5	1	0.782	1	SLC8A3
RNA metabolic process	47	1.5	1	0.782	1	POLR2E
Immune response	387	12.3	10	0.793	1	HLA-B,HLA-DMA,HFE,RAET1E,HLA-DQA1,MICA,HLA-DRB5,HLA-DRB1,HLA-DQB1,DPP8
Cytoskeleton organization	170	5.41	4	0.795	1	MAST3,PCLO,BRWD1,RHOA
Amino acid transport	52	1.66	1	0.815	1	SLC6A9
RNA splicing	289	9.2	7	0.818	1	RSRC1,THOC7,ZNF638,PRPF3,SRPK2,NOVA1,SREK1IP1
Nucleobase_containing compound metabolic process	55	1.75	1	0.832	1	WRN
Sensory perception of pain	56	1.78	1	0.837	1	GRIN2A
MRNA 3'_end processing	57	1.81	1	0.843	1	THOC7
Phagocytosis	65	2.07	1	0.879	1	ELMO1
Steroid metabolic process	121	3.85	2	0.902	1	ERLIN1,DHRS11
Transcription by RNA polymerase II	626	19.9	15	0.902	1	KMT2A,TAF1C,CTR9,LDB1,CREB5,MEF2C,SOX5,STAG1,FOXO3,LCORL,POLR2E,NFIX,BCL11B,CSRNP3,GLI3
Protein phosphorylation	627	20	15	0.903	1	VRK2,RSRC1,PRKD1,MAST3,SBK1,FGFR1,PRKAG2,ATP23,NEK4,PRKG1,SRPK2,NTRK3,RPS6KL1,CAMKV,TLK1
Angiogenesis	252	8.02	5	0.908	1	SEMA3E,PRKD1,DYSF,FGFR1,SRPK2
Hemopoiesis	74	2.36	1	0.909	1	CTNNB1
Protein localization	76	2.42	1	0.915	1	PARD3B
Regulation of transcription by RNA polymerase II	1250	39.7	32	0.922	1	KDM5D,NPAS3,RERE,ZSCAN9,NPAS1,CUL3,ZFPM2,ZNF398,ZNF823,DMTF1,CITED1,ZSCAN12,LDB1,ARID1B,CREB5,ZSCAN31,ZNF19,CTNNB1,MED27,TSHZ3,FOXO3,LCORL,ZNF600,RBL2,ZNF615,THRB,BRWD1,FOXO6,MED8,ZKSCAN8,RHOA,ZNF800
Proteolysis	646	20.6	15	0.924	1	DPP6,ADAM22,THSD4,PSMA5,SPPL3,DPP4,F2,USP4,MMP16,ATP23,FURIN,TANK,KEL,DPP8,IMMP2L
Regulation of catalytic activity	80	2.55	1	0.925	1	PRKAG2
Chromosome segregation	83	2.64	1	0.932	1	STAG1
Lipid transport	136	4.33	2	0.934	1	SPNS1,RFT1
Translation	315	10	6	0.939	1	MRPL33,EFL1,GATB,EIF1AY,ETF1,CPEB1
Cholesterol metabolic process	89	2.83	1	0.944	1	ERLIN1
MRNA splicing, via spliceosome	236	7.51	4	0.946	1	RSRC1,PRPF3,POLR2E,NOVA1
Mitochondrion organization	90	2.87	1	0.946	1	TFB1M
Circadian rhythm	90	2.87	1	0.946	1	NTRK3
Regulation of cell cycle	148	4.71	2	0.952	1	FBXL18,RBL2
Protein folding	157	5	2	0.962	1	FKBP9,GNAI1
Visual perception	208	6.62	3	0.964	1	BBS9,COL11A1,CACNB2
Cell proliferation	386	12.3	7	0.965	1	PRKD1,MRM2,CITED1,RASGRP4,CTNNB1,FURIN,TRAIP
Fatty acid metabolic process	163	5.19	2	0.968	1	FADS2,PRKAG2
Cell cycle	647	20.6	13	0.975	1	KMT2E,GNAI1,TET2,ANAPC4,DMTF1,MAD1L1,NEK4,STAG1,RBL2,PARD3B,RHOA,TRIOBP,TLK1
Vesicle_mediated transport	274	8.72	4	0.977	1	TSNARE1,CUL3,ARFGEF2,SYT1
MRNA processing	370	11.8	6	0.98	1	RSRC1,THOC7,PRPF3,CPEB1,SRPK2,SREK1IP1
Apoptotic process	699	22.3	14	0.98	1	KMT2A,SEMA3A,PRKD1,FHIT,FXR1,CITED1,MEF2C,FOXO3,TMEM219,PPP2R2B,PPP1R13B,ELMO1,TRAIP,CSRNP3
Cell_cell signaling	232	7.39	3	0.98	1	ESR2,MAPT,PKP4
DNA repair	379	12.1	6	0.983	1	RPA3,WRN,MSH5,XRCC6,PALB2,RNF111
Defense response to bacterium	164	5.22	1	0.995	1	MICA
Lipid metabolic process	538	17.1	8	0.996	1	PTPRN2,ERLIN1,FADS2,PLCL1,PRKAG2,BTN2A1,DHRS11,PLCL2
Intracellular protein transport	353	11.2	4	0.997	1	TSNARE1,KLC1,SGSM2,TLK1
Endocytosis	184	5.86	1	0.998	1	RHOJ
Protein transport	654	20.8	9	0.999	1	EXOC4,BBS9,ARFGEF2,SNAP91,ABCB9,CADPS,POM121C,GBF1,PIK3R2
Carbohydrate metabolic process	228	7.26	1	0.999	1	MANBA
Negative regulation of apoptotic process	577	18.4	7	0.999	1	MYO18A,FGFR1,PALB2,CTNNB1,NTRK3,BCL11B,GLI3
Biological_process	597	19	7	1	1	TMX2,CALU,AUTS2,MYBPHL,SLC35F2,PMFBP1,CDKAL1
Spermatogenesis	457	14.5	3	1	1	USP4,SYNE1,IMMP2L
Sensory perception of smell	416	13.2	1	1	1	PDE1C
Response to stimulus	566	18	1	1	1	BBS9
