# Supplementary material for: Digestive Neurobiology in Autism: From Enteric and Central Nervous System Interactions to Shared Genetic Pathways
Source: Int J Mol Sci. 2025 Oct 1;26(19):9580. doi: 10.3390/ijms26199580 (PMC12525051; doi:10.3390/ijms26199580)
Supplement: Supplementary file 1 [file ijms-26-09580-s001.zip › supplemental table S5.xlsx]

## Sheet: גיליון1
Pathway	Total	Expected	Hits	P.Value	FDR	Genes
Cell projection	943	20.2	47	6.19e-08	3.28e-06	SLC8A3,MAGI1,ADAM22,FEZ1,MAPT,KIZ,EXOC4,MDK,DPP4,BBS9,SPAG16,KLC1,CUL3,DOCK8,CNTNAP2,GABBR1,ANKS1B,KIF5C,ARFGEF2,CACNA1C,TTLL7,AUTS2,AMIGO1,CARMIL1,RHOJ,DBN1,CADM2,CTNNB1,NEK4,NGEF,KCNB1,ANK3,DDN,CTTNBP2,TWF2,PPP1R16B,CPEB1,TSHZ3,SHISA9,TENM2,KIF21B,TENM4,DOCK4,GLI3,NEURL1,RHOA,DNAH11
Synapse	548	11.7	31	9.43e-07	2.5e-05	NRGN,PTPRN2,DGKI,GRIN2A,DMXL2,EXOC4,CHRNA5,PCLO,GABBR1,BSN,ANKS1B,KIF5C,ARFGEF2,CHRNA3,CACNA1C,SDK1,GRIK1,MAGI2,CADM2,CTNND1,CTNNB1,SYT1,KCNB1,ANK3,CPEB1,CADPS,SHISA9,TENM2,ATP2B2,IGSF9B,NEURL1
Dendrite	453	9.7	26	5.61e-06	9.91e-05	NRGN,SLC8A3,SEMA3A,FEZ1,MAPT,CNTNAP2,RPTOR,GABBR1,BSN,FXR1,KIF5C,ARFGEF2,CKB,CHRNA3,CACNA1C,TTLL7,AMIGO1,DBN1,MAGI2,KCNB1,ANK3,CPEB1,TENM2,KIF21B,IGSF9B,NEURL1
Postsynaptic membrane	245	5.25	17	2.29e-05	0.000303	NRGN,GRIN2A,CHRNA5,CLSTN2,GABBR1,ANKS1B,CHRNA3,CACNA1C,GRIK1,KCNB1,ANK3,CPEB1,SHISA9,TENM2,SYNE1,IGSF9B,NEURL1
Cell junction	820	17.6	36	3.84e-05	0.000407	SLC8A3,MAGI1,PTPRN2,GRIN2A,DMXL2,DPP4,PKP4,CHRNA5,CNTNAP2,PCLO,GABBR1,BSN,ANKS1B,ARFGEF2,CHRNA3,CACNA1C,SDK1,ATP23,GRIK1,DBN1,MAGI2,CADM2,CTNNB1,SYT1,KCNB1,ANK3,CPEB1,CADPS,SHISA9,PARD3B,TENM2,ATP2B2,IGSF9B,SORBS1,NEURL1,RHOA
Axon	374	8.01	20	0.000176	0.00156	NRGN,ADAM22,SEMA3A,FEZ1,MAPT,KLC1,CNTNAP2,BSN,CNTN4,FXR1,ZNF804A,AMIGO1,CADM2,SYT1,KCNB1,ANK3,PTPRO,NTRK3,KIF21B,RHOA
Neuron projection	411	8.8	20	0.000594	0.0045	GRIN2A,MAPT,WRN,CHRNA5,KLC1,BSN,KIF5C,CHRNA3,MAGI2,SYT1,KCNB1,ANK3,PTPRF,CPEB1,PSPH,PTPRO,KCNN2,TENM2,TENM4,BCL11B
Neuronal cell body	403	8.63	17	0.00639	0.0414	NRGN,SLC8A3,DGKI,FEZ1,MAPT,KLC1,CNTNAP2,RPTOR,FXR1,ZNF804A,KIF5C,CKB,CHRNA3,PTPRF,SRR,KCNN2,IGSF9B
Golgi apparatus	1290	27.6	41	0.00704	0.0414	GALNT12,MYO18A,HLA-B,GIGYF2,FEZ1,SPPL3,PTCH1,PRKD1,CLSTN2,TNRC6A,CUL3,CNTNAP2,MPHOSPH9,DYSF,NEDD4L,SEMA6D,EXT1,CALU,ARFGEF2,SFTA2,HLA-DQA1,GLT8D1,MGAT5B,ST3GAL3,SYT1,ANK3,FURIN,PRKG1,GBF1,HLA-DRB5,ZFYVE1,HLA-DRB1,TENM2,GALNT1,SYNE1,GALNT10,HLA-DQB1,CLCN3,PPP2R5C,DOCK4,RNF144A
Plasma membrane	4750	102	121	0.0152	0.0803	SLC8A3,MAGI1,GPR26,PTPRN2,HLA-B,DGKI,KMT2E,DPP6,GNAI1,ADAM22,SYNGAP1,ENOX1,GRIN2A,FEZ1,CDHR4,SPPL3,MAPT,GPR141,PTCH1,PRKD1,EXOC4,TMEM170B,PLCL1,DPP4,PKP4,BBS9,F2,CHRNA5,CACNA2D2,CLSTN2,HFE,KCNG2,USP4,FHIT,DOCK8,SLC6A9,PKD1L3,GABBR1,DYSF,CNTN4,OLFM4,NEDD4L,CBLB,SEMA6D,ANKS1B,MMP16,ITGA11,ZNF804A,CHRNA3,CACNA1C,ARID1B,RAET1E,FGFR1,HLA-DQA1,SLC13A1,AMIGO1,SDK1,CARMIL1,ATP23,GMIP,GRIK1,BTN2A1,RHOJ,DB…
Tubulin complex	2	0.0428	1	0.0424	0.196	MAPT
Protein_containing complex	656	14.1	21	0.0444	0.196	ERLIN1,DGKI,KMT2E,GNAI1,CISD2,GIGYF2,VRK2,HDAC4,PPM1E,ATP2A2,LDB1,PRPF3,XRCC6,MEF2C,MAGI2,CTNNB1,TANK,FOXO3,RNF111,PARD3B,GATAD2B
Cytoskeleton	1310	28	36	0.0721	0.294	MYO18A,KMT2E,GNAI1,FEZ1,MAPT,KIZ,PKP4,BBS9,SPAG16,DYNC1I1,KLC1,MYO9B,PCLO,BSN,MPHOSPH9,KIF5C,ARFGEF2,TTLL7,AUTS2,SLC30A9,CARMIL1,MAD1L1,DBN1,CALD1,FSCN3,CTNNB1,ANK3,TWF2,PPP2R2B,SYNE1,KIF21B,SORBS1,RHOA,DNAH11,TMOD3,TRIOBP
Presynaptic membrane	78	1.67	4	0.0863	0.327	GRIN2A,GABBR1,GRIK1,SYT1
Actin cytoskeleton	224	4.8	8	0.11	0.387	MSRA,NCOA5,MYO9B,AUTS2,DBN1,CALD1,FSCN3,TRIOBP
Bicellular tight junction	123	2.63	5	0.125	0.413	MAGI1,MAGI2,CTNNB1,ANK3,PARD3B
Neuromuscular junction	66	1.41	3	0.168	0.524	SLC8A3,HDAC4,ANK3
Microtubule	349	7.48	10	0.217	0.64	SLC8A3,FEZ1,MAPT,DYNC1I1,KLC1,DYSF,KIF5C,TTLL7,KIF21B,DNAH11
Protein_DNA complex	44	0.943	2	0.243	0.643	XRCC6,CTNNB1
Basal part of cell	15	0.321	1	0.277	0.643	HFE
Cytoplasm	6540	140	146	0.278	0.643	NRGN,MTHFD1L,NREP,SLC8A3,MAGI1,PTPRN2,MYO18A,MSRA,DGKI,AKAP6,KMT2E,ARHGAP15,GNAI1,FOXP1,GIGYF2,FEZ1,PSMA5,VRK2,PXDNL,RSRC1,MAPT,WRN,KIZ,SSUH2,PRKD1,PEF1,EXOC4,MDK,PLCL1,PKP4,BBS9,CYP2D7,SPAG16,DYNC1I1,USP4,SBK1,KLC1,FHIT,TNRC6A,MYO9B,CUL3,DOCK8,RPTOR,TRIM26,HDAC4,PPM1E,GABBR1,ZFPM2,BSN,MPHOSPH9,PFAS,THOC7,NEDD4L,CBLB,SND1,SEMA6D,ANKS1B,FXR1,ZMIZ1,ZNF804A,KIF5C,ARFGEF2,CITED1,CKB,CACNA1C,TTLL7,ARI…
Apical part of cell	89	1.91	3	0.298	0.643	HFE,CTNNB1,SRR
Lysosome	380	8.14	10	0.299	0.643	HLA-DMA,USP4,RPTOR,HLA-DQA1,ANK3,ABCB9,HLA-DRB5,HLA-DRB1,MANBA,HLA-DQB1
SNARE complex	51	1.09	2	0.299	0.643	TSNARE1,SYT1
Nucleus	6480	139	144	0.307	0.643	FBXL18,NRGN,KDM5D,NREP,MAGI1,NPAS3,KMT2D,KMT2A,MSRA,DGKI,RPA3,AKAP6,KMT2E,GNAI1,RERE,FOXP1,PSMA5,VRK2,RSRC1,NCOA5,ESR2,MAPT,ESRRG,WRN,UTY,TET2,SSUH2,ZSCAN9,PTCH1,PRKD1,PKP4,ZNF536,TAF1C,NPAS1,ANAPC4,TCF4,DYNC1I1,CTR9,USP4,FHIT,SGF29,RBM6,CUL3,TRIM26,HDAC4,PPM1E,L3MBTL4,TCF20,ZFPM2,BSN,DYSF,THOC7,SND1,ZNF398,NR1D2,ANKS1B,FXR1,ZNF823,ZMIZ1,DMTF1,ZNF804A,CITED1,DDX27,CKB,ZSCAN12,LDB1,ARID1B,ZNF638,P…
Intracellular	1540	33	36	0.315	0.643	GPR26,GNAI1,MRPL33,SYNGAP1,MAPT,WRN,PRKD1,PLCL1,MAST3,MYO9B,DOCK8,TRIM26,NEDD4L,ZNF398,ZNF823,ZNF568,ZNF19,GMIP,RHOJ,DBN1,ZKSCAN3,RASGRP4,CTNNB1,ADTRP,TWF2,PLCL2,JMJD1C,RGS6,NFIX,TNXB,ZNF615,DOCK4,TRIM33,BCL11B,ZKSCAN8,RHOA
Cilium	354	7.58	9	0.348	0.684	PDE1C,PTCH1,BBS9,SPAG16,CUL3,TTLL7,NEK4,GLI3,DNAH11
Heterotrimeric G_protein complex	32	0.685	1	0.5	0.914	GNAI1
Gap junction	32	0.685	1	0.5	0.914	DBN1
Membrane	8150	175	173	0.587	1	GRAMD1B,MTHFD1L,SLC8A3,MAGI1,GPR26,PTPRN2,GALNT12,MYO18A,ERLIN1,HLA-B,MSRA,AKAP6,KMT2E,DPP6,ARHGAP15,GNAI1,ADAM22,CISD2,SYNGAP1,RTN1,HLA-DMA,ENOX1,GRIN2A,GIGYF2,FEZ1,CDHR4,VRK2,AGMO,SPPL3,MAPT,GPR141,FADS2,TSNARE1,KIZ,TMX2,DMXL2,PTCH1,PRKD1,PEF1,EXOC4,TYW1B,TMEM170B,DPP4,PKP4,BBS9,CYP2D7,SLC22A23,CHRNA5,CACNA2D2,CLSTN2,HFE,KCNG2,KLC1,MYO9B,CUL3,DOCK8,SLC6A9,CNTNAP2,PKD1L3,DPY19L1,PCLO,SPNS1,GABBR…
Endosome	644	13.8	13	0.626	1	HLA-DMA,GIGYF2,DYSF,NEDD4L,ARFGEF2,HLA-DQA1,MAGI2,FURIN,HLA-DRB5,HLA-DRB1,HLA-DQB1,CLCN3,RHOA
Cellular_component	456	9.77	9	0.645	1	KDM5D,TMX2,PDE8B,TRIM26,AUTS2,MYBPHL,DHRS11,SLC35F2,NKIRAS1
Chromosome	463	9.92	9	0.663	1	KMT2E,WRN,DYNC1I1,DDX27,XRCC6,MAD1L1,STAG1,ESRRB,PPP2R5C
Mitochondrion	1510	32.3	30	0.692	1	MTHFD1L,SLC8A3,MSRA,MRPL33,CISD2,FEZ1,VRK2,ESR2,MAPT,TCAIM,MRM2,CYP2D7,FHIT,PPM1E,SPNS1,OLFM4,GPD2,GATB,TFB1M,IVD,FOXO3,GBF1,ZMIZ2,PPP2R2B,PPP1R13B,IMMP2L,PPA2,AMBRA1,NDUFA2,MAIP1
Endoplasmic reticulum	1480	31.7	29	0.722	1	FKBP9,SLC8A3,ERLIN1,HLA-B,CISD2,RTN1,GRIN2A,GIGYF2,VRK2,AGMO,SPPL3,FADS2,PEF1,CLSTN2,EXT1,CALU,ATP2A2,HLA-DQA1,SLC30A9,ANK3,FURIN,DDN,POM121C,HLA-DRB5,ZFYVE1,HLA-DRB1,TENM2,HLA-DQB1,CDKAL1
Clathrin_coated pit	61	1.31	1	0.734	1	SNAP91
Microvillus	64	1.37	1	0.751	1	EXOC4
Extracellular matrix	300	6.43	5	0.773	1	THSD4,COL11A1,MMP16,TNXB,WNT3
Cytosol	5030	108	101	0.794	1	FBXL18,PDE1C,NPAS3,ANXA9,KMT2A,MSRA,DGKI,ARHGAP15,SYNGAP1,GIGYF2,PSMA5,RSU1,MAPT,PRKD1,EXOC4,BBS9,PDE8B,ANAPC4,DYNC1I1,USP4,KLC1,FHIT,TNRC6A,MYO9B,CUL3,DOCK8,RPTOR,TRIM26,HDAC4,PFAS,THOC7,NEDD4L,CBLB,SND1,ANKS1B,FXR1,DMTF1,ARFGEF2,CITED1,CKB,TTLL7,ARID1B,NT5C2,PRPF3,FGFR1,CUEDC2,CNOT1,PRKAG2,XRCC6,ETF1,CARMIL1,MEF2C,ATP23,GMIP,DDX3Y,RHOJ,MAD1L1,ZKSCAN3,CALD1,RASGRP4,CTNND1,IMPA2,CTNNB1,NEK4,NGEF,…
Mitochondrial inner membrane	430	9.21	6	0.902	1	MRPL33,SPNS1,GPD2,IMMP2L,NDUFA2,MAIP1
Integral component of membrane	5470	117	105	0.924	1	GRAMD1B,SLC8A3,GPR26,PTPRN2,GALNT12,ERLIN1,HLA-B,DPP6,ADAM22,CISD2,RTN1,HLA-DMA,GRIN2A,GIGYF2,CDHR4,VRK2,AGMO,SPPL3,GPR141,FADS2,TSNARE1,KIZ,TMX2,PTCH1,TYW1B,TMEM170B,DPP4,CYP2D7,SLC22A23,CHRNA5,CACNA2D2,CLSTN2,HFE,KCNG2,SLC6A9,CNTNAP2,PKD1L3,DPY19L1,PCLO,SPNS1,GABBR1,DYSF,SEMA6D,MMP16,EXT1,ITGA11,ATP2A2,CHRNA3,CACNA1C,RAET1E,FGFR1,HLA-DQA1,GLT8D1,SLC13A1,AMIGO1,SLC30A9,SDK1,GRIK1,BTN2A1,MGAT5B,C…
Peroxisome	119	2.55	1	0.925	1	GBF1
Ribosome	201	4.31	2	0.932	1	MRPL33,RPS6KL1
Extracellular region	2280	48.9	33	0.996	1	SEMA3E,SEMA3A,THSD4,ENOX1,PSMA5,PXDNL,ESR2,MAPT,MDK,DPP4,F2,ITIH3,GABBR1,CNTN4,COL11A1,OLFM4,MMP16,CALU,SFTA2,RAET1E,FGFR1,XRCC6,CD55,ST3GAL3,NTM,FURIN,LUZP2,DHRS11,SEMA3F,GALNT1,TNXB,NEGR1,WNT3
Extracellular space	1680	35.9	19	1	1	SEMA3E,SEMA3A,ENOX1,PXDNL,NCOA5,DMXL2,F2,HFE,COL11A1,OLFM4,SEMA6D,CKB,CNOT1,PRKAG2,MICA,SEMA3F,HLA-DRB1,TNXB,WNT3
