# Supplementary material for: Digestive Neurobiology in Autism: From Enteric and Central Nervous System Interactions to Shared Genetic Pathways
Source: Int J Mol Sci. 2025 Oct 1;26(19):9580. doi: 10.3390/ijms26199580 (PMC12525051; doi:10.3390/ijms26199580)
Supplement: Supplementary file 1 [file ijms-26-09580-s001.zip › supplemental table S6.xlsx]

## Sheet: גיליון1
Pathway	Total	Expected	Hits	P.Value	FDR	Genes
MHC class II receptor activity	12	0.293	3	0.00269	0.333	HLA-DQA1,HLA-DRB1,HLA-DQB1
Acetylcholine receptor activity	13	0.317	3	0.00343	0.333	ANXA9,CHRNA5,CHRNA3
Chromatin binding	413	10.1	19	0.0063	0.407	KDM5D,RERE,FOXP1,NCOA5,WRN,UTY,TCF4,HDAC4,CITED1,LDB1,AUTS2,SLC30A9,MEF2C,ZKSCAN3,CTNNB1,STAG1,TSHZ3,KDM4A,GLI3
Phosphoric diester hydrolase activity	55	1.34	5	0.0108	0.52	PDE1C,PLCL1,PDE8B,PLCL2,PDE4B
DNA_binding transcription factor activity	903	22	33	0.0134	0.52	KMT2A,FOXP1,ESR2,ESRRG,ZSCAN9,NPAS1,TCF4,L3MBTL4,TCF20,NR1D2,DMTF1,CITED1,ZSCAN12,SLC30A9,CREB5,ZSCAN31,MEF2C,ZNF19,ZKSCAN3,SOX5,CTNNB1,PCGF3,ESRRB,BCL11A,FOXO3,NFIX,THRB,BCL11B,FOXO6,CSRNP3,GLI3,ZKSCAN8,AFF3
Voltage_gated calcium channel activity	41	1	4	0.0173	0.561	CACNA2D2,CACNA1C,CACNB2,CACNA1I
Calmodulin binding	193	4.71	10	0.0202	0.561	NRGN,SLC8A3,PDE1C,MYO9B,CACNA1C,CALD1,SYT1,KCNN2,ATP2B2,CAMKV
Nuclear receptor activity	45	1.1	4	0.0237	0.574	ESR2,NR1D2,ESRRB,THRB
Calcium_dependent phospholipid binding	52	1.27	4	0.0377	0.737	ANXA9,PCLO,DYSF,SYT1
Microtubule motor activity	76	1.85	5	0.038	0.737	DYNC1I1,KLC1,KIF5C,KIF21B,DNAH11
Translation regulator activity	16	0.39	2	0.0568	0.919	FXR1,CPEB1
Ligand_gated ion channel activity	36	0.878	3	0.0568	0.919	CHRNA5,CHRNA3,GRIK1
Cation transmembrane transporter activity	17	0.415	2	0.0634	0.946	PKD1L3,SLC30A9
Potassium channel regulator activity	40	0.976	3	0.0733	1	DPP6,NEDD4L,AMIGO1
Guanyl_nucleotide exchange factor activity	184	4.49	8	0.0818	1	DOCK8,ARFGEF2,RASGRP4,NGEF,GBF1,ELMO1,PREX1,DOCK4
Ion channel activity	202	4.93	8	0.122	1	GRIN2A,CHRNA5,KCNG2,CHRNA3,CACNA1C,GRIK1,KCNB1,CACNA1I
Motor activity	112	2.73	5	0.139	1	MYO18A,DYNC1I1,KLC1,MYO9B,DNAH11
Cation channel activity	28	0.683	2	0.148	1	GRIN2A,PKD1L3
Translation factor activity, RNA binding	28	0.683	2	0.148	1	GATB,CPEB1
Serine_type peptidase activity	149	3.63	6	0.157	1	DPP6,DPP4,F2,FURIN,DPP8,IMMP2L
Translation release factor activity	7	0.171	1	0.159	1	ETF1
Voltage_gated ion channel activity	151	3.68	6	0.164	1	CACNA2D2,KCNG2,CACNA1C,CACNB2,KCNB1,CACNA1I
Guanylate cyclase activity	8	0.195	1	0.179	1	GUCY1A2
Deacetylase activity	9	0.22	1	0.199	1	MACROD2
Damaged DNA binding	64	1.56	3	0.205	1	RPA3,MSH5,XRCC6
Transferase activity, transferring glycosyl groups	233	5.68	8	0.21	1	GALNT12,DPY19L1,EXT1,GLT8D1,MGAT5B,ST3GAL3,GALNT1,GALNT10
DNA_binding transcription factor activity, RNA polymerase II_specific	1560	38	43	0.216	1	KDM5D,NPAS3,KMT2D,KMT2A,RERE,FOXP1,ESR2,ESRRG,ZSCAN9,ZNF536,NPAS1,TCF4,ZFPM2,ZNF398,NR1D2,ZNF823,DMTF1,ZSCAN12,ARID1B,SLC30A9,CREB5,ZSCAN31,MEF2C,ZNF568,ZNF19,ZKSCAN3,SOX5,ESRRB,BCL11A,TSHZ3,FOXO3,LCORL,ZNF600,NFIX,GATAD2B,ZNF615,THRB,BCL11B,FOXO6,CSRNP3,GLI3,ZKSCAN8,ZNF800
DNA binding	2280	55.7	61	0.237	1	KDM5D,NPAS3,KMT2D,MYO18A,KMT2A,RPA3,RERE,FOXP1,ESR2,MAPT,ESRRG,WRN,TET2,ZSCAN9,ZNF536,TAF1C,NPAS1,TCF4,RBM6,TRIM26,HDAC4,TCF20,ZFPM2,ZNF398,NR1D2,ZNF823,DMTF1,ZSCAN12,LDB1,ARID1B,ZNF638,MSH5,XRCC6,CREB5,ZSCAN31,MEF2C,ZNF568,ZNF19,DDX3Y,TFB1M,ZKSCAN3,PALB2,SOX5,ESRRB,TSHZ3,FOXO3,LCORL,RFC2,ZNF600,RBL2,POLR2E,NFIX,ZNF615,THRB,TRIM33,FOXO6,CSRNP3,GLI3,ZKSCAN8,AFF3,ZNF800
Actin binding	373	9.1	11	0.303	1	MYO18A,MAPT,MYO9B,DBN1,CALD1,FSCN3,TWF2,SYNE1,SORBS1,TMOD3,TRIOBP
Transcription coregulator activity	79	1.93	3	0.303	1	SND1,LDB1,MED8
Ubiquitin_protein transferase activity	303	7.39	9	0.321	1	FBXL18,ANAPC4,CUL3,NEDD4L,CBLB,TRAIP,TRIM33,NEURL1,RNF144A
Glutamate receptor activity	16	0.39	1	0.327	1	GRIK1
Nucleotide binding	1810	44.2	47	0.35	1	MTHFD1L,MAGI1,MYO18A,DGKI,GNAI1,VRK2,WRN,EFL1,PRKD1,TYW1B,MAST3,SBK1,FHIT,MYO9B,PFAS,ATP2A2,KIF5C,DDX27,CKB,TTLL7,GATB,NT5C2,FGFR1,MSH5,GUCY1A2,PRKAG2,XRCC6,DDX3Y,RHOJ,NEK4,ABCB9,PRKG1,SRR,DHRS11,DPYD,RFC2,PIP5K1B,NKIRAS1,SRPK2,NTRK3,CLCN3,ATP2B2,RPS6KL1,KIF21B,RHOA,DNAH11,TLK1
Transmembrane receptor protein tyrosine kinase activity	52	1.27	2	0.363	1	FGFR1,NTRK3
Oxidoreductase activity	590	14.4	16	0.368	1	KDM5D,MSRA,ENOX1,AGMO,PXDNL,UTY,TET2,FADS2,CYP2D7,GPD2,DHRS11,DPYD,IVD,KDM4A,JMJD1C,KDM3B
Double_stranded DNA binding	128	3.12	4	0.38	1	MAPT,ZNF638,XRCC6,AFF3
Phosphatase activity	128	3.12	4	0.38	1	PTPRN2,PTPRF,PSPH,PTPRO
DNA helicase activity	21	0.512	1	0.405	1	WRN
Kinase activity	688	16.8	18	0.414	1	NRGN,DGKI,VRK2,PRKD1,MAST3,SBK1,CKB,FGFR1,PRKAG2,MAGI2,NEK4,PRKG1,PIP5K1B,SRPK2,NTRK3,RPS6KL1,CAMKV,TLK1
Signaling receptor binding	413	10.1	11	0.426	1	HLA-B,BANK1,DPP4,F2,HFE,BTN2A1,CTNND1,BTN3A2,WNT3,BTN2A2,BTN3A1
Endoribonuclease activity	23	0.561	1	0.434	1	SND1
Calcium ion binding	703	17.1	18	0.45	1	FKBP9,ANXA9,CDHR4,PEF1,F2,CLSTN2,PCLO,DYSF,CBLB,GPD2,CALU,ATP2A2,RASGRP4,SYT1,SRR,PSPH,TENM2,PCDH9
Aspartic_type endopeptidase activity	25	0.61	1	0.461	1	SPPL3
Voltage_gated potassium channel activity	64	1.56	2	0.465	1	KCNG2,KCNB1
Ligase activity	144	3.51	4	0.468	1	MTHFD1L,PFAS,TTLL7,GATB
Phosphoprotein phosphatase activity	145	3.54	4	0.473	1	PTPRN2,PPM1E,PTPRF,PTPRO
Lipid transporter activity	26	0.634	1	0.474	1	RFT1
Antioxidant activity	26	0.634	1	0.474	1	KDM3B
Helicase activity	146	3.56	4	0.478	1	WRN,DDX27,XRCC6,DDX3Y
Translation elongation factor activity	27	0.659	1	0.487	1	EFL1
Microtubule binding	234	5.71	6	0.509	1	MAPT,DYNC1I1,DYSF,KIF5C,CCDC88C,KIF21B
Catalytic activity	524	12.8	13	0.515	1	WRN,TYW1B,FHIT,PPM1E,OLFM4,CKB,GATB,NT5C2,XRCC6,PRKG1,SRR,DPYD,CDKAL1
Hydrolase activity, hydrolyzing O_glycosyl compounds	31	0.756	1	0.535	1	MANBA
Peroxidase activity	31	0.756	1	0.535	1	PXDNL
Lyase activity	158	3.85	4	0.54	1	TYW1B,GUCY1A2,XRCC6,SRR
Sodium channel regulator activity	32	0.78	1	0.547	1	NEDD4L
Peptidase activity	537	13.1	13	0.551	1	THSD4,PSMA5,SPPL3,DPP4,F2,USP4,MMP16,ATP23,FURIN,KEL,DPP8,IMMP2L,PPP2R5C
SNAP receptor activity	33	0.805	1	0.558	1	TSNARE1
Calcium channel regulator activity	34	0.829	1	0.568	1	PRKG1
Metallopeptidase activity	166	4.05	4	0.58	1	ADAM22,MMP16,ATP23,KEL
Nucleic acid binding	1390	33.8	33	0.585	1	ENOX1,WRN,ZSCAN9,ZNF536,RBM6,TNRC6A,ZFPM2,SND1,ZNF398,FXR1,ZNF823,ZNF804A,DDX27,ZSCAN12,ZNF638,CREB5,ZSCAN31,ZNF568,ZNF19,DDX3Y,ZKSCAN3,CPEB1,BCL11A,ZCCHC7,TSHZ3,ZNF600,ZNF615,NOVA1,BCL11B,GLI3,ZKSCAN8,ZNF800,SREK1IP1
Extracellular matrix structural constituent	124	3.02	3	0.586	1	THSD4,COL11A1,TNXB
Carbohydrate binding	212	5.17	5	0.593	1	GALNT12,PKD1L3,CLEC17A,GALNT1,GALNT10
Hydrolase activity	1680	41.1	40	0.598	1	PDE1C,PTPRN2,THSD4,PSMA5,PXDNL,SPPL3,WRN,PLCL1,DPP4,F2,PDE8B,USP4,FHIT,NT5DC2,HDAC4,PPM1E,SND1,MMP16,ATP2A2,DDX27,NT5C2,XRCC6,ATP23,DDX3Y,IMPA2,ADTRP,PTPRF,FURIN,PLCL2,PSPH,PTPRO,KEL,PDE4B,MANBA,DPP8,IMMP2L,MACROD2,PPA2,ATP2B2,HDAC9
Isomerase activity	128	3.12	3	0.608	1	FKBP9,SRR,PUS7
Transmembrane transporter activity	130	3.17	3	0.618	1	SLC22A23,ABCB9,SLC35F2
Cytoskeletal protein binding	88	2.15	2	0.636	1	ANK3,SORBS1
DNA_directed 5'_3' RNA polymerase activity	41	1	1	0.637	1	POLR2E
Nuclease activity	134	3.27	3	0.638	1	PXDNL,WRN,SND1
Protein kinase activity	532	13	12	0.65	1	VRK2,PRKD1,MAST3,SBK1,FGFR1,NEK4,PRKG1,SRPK2,NTRK3,RPS6KL1,CAMKV,TLK1
Serine_type endopeptidase inhibitor activity	93	2.27	2	0.666	1	ITIH3,FURIN
Methyltransferase activity	189	4.61	4	0.681	1	KMT2D,KMT2A,MRM2,TFB1M
Single_stranded DNA binding	96	2.34	2	0.683	1	RPA3,MAPT
ATPase activity, coupled to transmembrane movement of substances	50	1.22	1	0.71	1	ABCB9
Enzyme activator activity	51	1.24	1	0.717	1	MMP16
Translation initiation factor activity	56	1.37	1	0.75	1	EIF1AY
Lipid binding	304	7.41	6	0.755	1	ERLIN1,ESR2,DYSF,CD55,CADPS,GBF1
Transporter activity	137	3.34	2	0.851	1	SLC22A23,SLC13A1
Transferase activity	1810	44.2	38	0.861	1	GALNT12,KMT2D,KMT2A,MSL2,DGKI,VRK2,PRKD1,MRM2,MAST3,SBK1,DPY19L1,TRIM26,NEDD4L,CBLB,EXT1,CKB,GATB,FGFR1,GLT8D1,FTCDNL1,MGAT5B,TFB1M,NEK4,ST3GAL3,PRKG1,PIP5K1B,RNF111,SRPK2,NTRK3,GALNT1,GALNT10,RPS6KL1,TRAIP,TRIM33,NEURL1,RNF144A,CDKAL1,TLK1
GTPase activity	302	7.37	5	0.864	1	GNAI1,EFL1,RHOJ,NKIRAS1,RHOA
MRNA binding	162	3.95	2	0.909	1	FXR1,NOVA1
Growth factor activity	165	4.02	2	0.914	1	MDK,F2
Structural constituent of cytoskeleton	104	2.54	1	0.924	1	ANK3
RNA binding	1510	36.8	29	0.932	1	MYO18A,CISD2,ENOX1,GIGYF2,NCOA5,MAPT,PEF1,RBM6,TNRC6A,TCF20,THOC7,SND1,FXR1,DDX27,EIF1AY,ZNF638,PRPF3,CNOT1,XRCC6,ETF1,DDX3Y,TFB1M,TWF2,CPEB1,ZCCHC7,SRPK2,SYNE1,NOVA1,PUS7
Peptidase inhibitor activity	121	2.95	1	0.95	1	ITIH3
Cysteine_type peptidase activity	159	3.88	1	0.981	1	USP4
Structural constituent of ribosome	161	3.93	1	0.982	1	MRPL33
Molecular_function	726	17.7	10	0.985	1	TMX2,BBS9,ZNF804A,AUTS2,BTN2A1,MYBPHL,SLC35F2,PMFBP1,BRWD1,CDKAL1
Protein binding	9580	234	211	0.992	1	FBXL18,KDM5D,NREP,MAGI1,ANXA9,SEMA3E,KMT2D,MYO18A,KMT2A,ERLIN1,HLA-B,DGKI,RPA3,AKAP6,KMT2E,GNAI1,ADAM22,RERE,CISD2,FOXP1,RTN1,HLA-DMA,ENOX1,GRIN2A,GIGYF2,FEZ1,PSMA5,VRK2,RSRC1,RSU1,NCOA5,SPPL3,ESR2,MAPT,ESRRG,WRN,TET2,KIZ,ZSCAN9,PTCH1,PRKD1,PEF1,EXOC4,TMEM170B,DPP4,PKP4,BBS9,SLC22A23,F2,CHRNA5,TAF1C,ANAPC4,TCF4,DYNC1I1,HFE,CTR9,USP4,MAST3,KLC1,FHIT,SGF29,RBM6,TNRC6A,MYO9B,CUL3,DOCK8,CNTNAP2,PKD1L…
G protein_coupled receptor activity	793	19.3	3	1	1	GPR26,GPR141,GABBR1
