# Supplementary material for: Digestive Neurobiology in Autism: From Enteric and Central Nervous System Interactions to Shared Genetic Pathways
Source: Int J Mol Sci. 2025 Oct 1;26(19):9580. doi: 10.3390/ijms26199580 (PMC12525051; doi:10.3390/ijms26199580)
Supplement: Supplementary file 1 [file ijms-26-09580-s001.zip › supplemental table S7.xlsx]

## Sheet: גיליון1
Pathway	Total	Expected	Hits	P.Value	FDR	Genes
Type I diabetes mellitus	43	2.15	7	0.00502	1	PTPRN2,HLA-B,HLA-DMA,HLA-DQA1,HLA-DRB5,HLA-DRB1,HLA-DQB1
Allograft rejection	38	1.9	6	0.0107	1	HLA-B,HLA-DMA,HLA-DQA1,HLA-DRB5,HLA-DRB1,HLA-DQB1
Graft-versus-host disease	41	2.05	6	0.0153	1	HLA-B,HLA-DMA,HLA-DQA1,HLA-DRB5,HLA-DRB1,HLA-DQB1
Asthma	31	1.55	5	0.0177	1	HLA-DMA,HLA-DQA1,HLA-DRB5,HLA-DRB1,HLA-DQB1
Viral myocarditis	59	2.95	7	0.0269	1	HLA-B,HLA-DMA,HLA-DQA1,CD55,HLA-DRB5,HLA-DRB1,HLA-DQB1
Autoimmune thyroid disease	53	2.65	6	0.0477	1	HLA-B,HLA-DMA,HLA-DQA1,HLA-DRB5,HLA-DRB1,HLA-DQB1
Intestinal immune network for IgA production	49	2.45	5	0.0965	1	HLA-DMA,HLA-DQA1,HLA-DRB5,HLA-DRB1,HLA-DQB1
Adherens junction	72	3.6	6	0.15	1	FGFR1,CTNND1,CTNNB1,PTPRF,SORBS1,RHOA
Arrhythmogenic right ventricular cardiomyopathy (ARVC)	72	3.6	6	0.15	1	CACNA2D2,ITGA11,ATP2A2,CACNA1C,CTNNB1,CACNB2
Antigen processing and presentation	77	3.85	6	0.187	1	HLA-B,HLA-DMA,HLA-DQA1,HLA-DRB5,HLA-DRB1,HLA-DQB1
Mucin type O-glycan biosynthesis	31	1.55	3	0.201	1	GALNT12,GALNT1,GALNT10
Inflammatory bowel disease (IBD)	65	3.25	5	0.224	1	HLA-DMA,HLA-DQA1,HLA-DRB5,HLA-DRB1,HLA-DQB1
Hypertrophic cardiomyopathy (HCM)	85	4.25	6	0.251	1	CACNA2D2,ITGA11,ATP2A2,CACNA1C,PRKAG2,CACNB2
Staphylococcus aureus infection	68	3.4	5	0.253	1	HLA-DMA,HLA-DQA1,HLA-DRB5,HLA-DRB1,HLA-DQB1
Adrenergic signaling in cardiomyocytes	145	7.25	9	0.301	1	GNAI1,CACNA2D2,ATP2A2,CACNA1C,CREB5,CACNB2,PPP2R2B,ATP2B2,PPP2R5C
Cell adhesion molecules (CAMs)	146	7.3	9	0.308	1	HLA-B,HLA-DMA,CNTNAP2,HLA-DQA1,PTPRF,HLA-DRB5,HLA-DRB1,NEGR1,HLA-DQB1
Leishmaniasis	74	3.7	5	0.311	1	HLA-DMA,HLA-DQA1,HLA-DRB5,HLA-DRB1,HLA-DQB1
Th1 and Th2 cell differentiation	92	4.6	6	0.312	1	HLA-DMA,HLA-DQA1,MAML3,HLA-DRB5,HLA-DRB1,HLA-DQB1
cGMP-PKG signaling pathway	166	8.3	10	0.318	1	SLC8A3,GNAI1,ATP2A2,CACNA1C,GUCY1A2,CREB5,MEF2C,PRKG1,ATP2B2,RHOA
Mannose type O-glycan biosynthesis	23	1.15	2	0.321	1	MGAT5B,ST3GAL3
Mismatch repair	23	1.15	2	0.321	1	RPA3,RFC2
Hematopoietic cell lineage	97	4.85	6	0.357	1	HLA-DMA,HLA-DQA1,CD55,HLA-DRB5,HLA-DRB1,HLA-DQB1
Circadian entrainment	97	4.85	6	0.357	1	GNAI1,GRIN2A,CACNA1C,GUCY1A2,PRKG1,CACNA1I
cAMP signaling pathway	212	10.6	12	0.372	1	GNAI1,GRIN2A,PTCH1,GABBR1,ATP2A2,CACNA1C,CREB5,PDE4B,ATP2B2,GLI3,RHOA,PIK3R2
Longevity regulating pathway - multiple species	62	3.1	4	0.376	1	RPTOR,PRKAG2,FOXO3,PIK3R2
Basal cell carcinoma	63	3.15	4	0.388	1	PTCH1,CTNNB1,WNT3,GLI3
AMPK signaling pathway	120	6	7	0.394	1	RPTOR,PRKAG2,CREB5,FOXO3,PPP2R2B,PPP2R5C,PIK3R2
Hedgehog signaling pathway	47	2.35	3	0.42	1	PTCH1,CUL3,GLI3
Cocaine addiction	49	2.45	3	0.447	1	GNAI1,GRIN2A,CREB5
Renin secretion	69	3.45	4	0.456	1	PDE1C,GNAI1,CACNA1C,GUCY1A2
Rap1 signaling pathway	206	10.3	11	0.456	1	MAGI1,GNAI1,GRIN2A,PRKD1,FGFR1,MAGI2,CTNND1,CTNNB1,DOCK4,RHOA,PIK3R2
Longevity regulating pathway	89	4.45	5	0.461	1	RPTOR,PRKAG2,CREB5,FOXO3,PIK3R2
Purine metabolism	130	6.5	7	0.477	1	PDE1C,PDE8B,FHIT,PFAS,NT5C2,GUCY1A2,PDE4B
Morphine addiction	91	4.55	5	0.481	1	PDE1C,GNAI1,PDE8B,GABBR1,PDE4B
Rheumatoid arthritis	91	4.55	5	0.481	1	HLA-DMA,HLA-DQA1,HLA-DRB5,HLA-DRB1,HLA-DQB1
Dilated cardiomyopathy	91	4.55	5	0.481	1	CACNA2D2,ITGA11,ATP2A2,CACNA1C,CACNB2
Dopaminergic synapse	131	6.55	7	0.485	1	GNAI1,GRIN2A,KIF5C,CACNA1C,CREB5,PPP2R2B,PPP2R5C
Non-homologous end-joining	13	0.65	1	0.487	1	XRCC6
Toxoplasmosis	113	5.65	6	0.501	1	GNAI1,HLA-DMA,HLA-DQA1,HLA-DRB5,HLA-DRB1,HLA-DQB1
Oxytocin signaling pathway	153	7.65	8	0.501	1	GNAI1,CACNA2D2,CACNA1C,GUCY1A2,PRKAG2,MEF2C,CACNB2,RHOA
Bacterial invasion of epithelial cells	74	3.7	4	0.511	1	CTNNB1,ELMO1,RHOA,PIK3R2
Glycosaminoglycan biosynthesis - keratan sulfate	14	0.7	1	0.513	1	ST3GAL3
Regulation of lipolysis in adipocytes	55	2.75	3	0.524	1	GNAI1,PRKG1,PIK3R2
DNA replication	36	1.8	2	0.544	1	RPA3,RFC2
Aldosterone synthesis and secretion	98	4.9	5	0.547	1	PRKD1,CACNA1C,CREB5,CACNA1I,ATP2B2
Cardiac muscle contraction	78	3.9	4	0.553	1	CACNA2D2,ATP2A2,CACNA1C,CACNB2
Progesterone-mediated oocyte maturation	99	4.95	5	0.556	1	GNAI1,ANAPC4,MAD1L1,CPEB1,PIK3R2
Axon guidance	181	9.05	9	0.557	1	SEMA3E,GNAI1,SEMA3A,PTCH1,SEMA6D,NGEF,SEMA3F,RHOA,PIK3R2
Aldosterone-regulated sodium reabsorption	37	1.85	2	0.559	1	NEDD4L,PIK3R2
Endometrial cancer	58	2.9	3	0.56	1	CTNNB1,FOXO3,PIK3R2
Lysine degradation	59	2.95	3	0.572	1	KMT2D,KMT2A,KMT2E
Long-term depression	60	3	3	0.584	1	GNAI1,GUCY1A2,PRKG1
Platelet activation	124	6.2	6	0.593	1	GNAI1,F2,GUCY1A2,PRKG1,RHOA,PIK3R2
Glycine, serine and threonine metabolism	40	2	2	0.602	1	SRR,PSPH
Taste transduction	83	4.15	4	0.602	1	PDE1C,PKD1L3,GABBR1,CACNA1C
Other glycan degradation	18	0.9	1	0.603	1	MANBA
Homologous recombination	41	2.05	2	0.615	1	RPA3,PALB2
Pantothenate and CoA biosynthesis	19	0.95	1	0.623	1	DPYD
Th17 cell differentiation	107	5.35	5	0.626	1	HLA-DMA,HLA-DQA1,HLA-DRB5,HLA-DRB1,HLA-DQB1
Insulin secretion	86	4.3	4	0.63	1	PCLO,CACNA1C,CREB5,KCNN2
Central carbon metabolism in cancer	65	3.25	3	0.638	1	FGFR1,NTRK3,PIK3R2
One carbon pool by folate	20	1	1	0.642	1	MTHFD1L
Phagosome	152	7.6	7	0.643	1	HLA-B,HLA-DMA,DYNC1I1,HLA-DQA1,HLA-DRB5,HLA-DRB1,HLA-DQB1
Non-small cell lung cancer	66	3.3	3	0.649	1	FHIT,FOXO3,PIK3R2
Vasopressin-regulated water reabsorption	44	2.2	2	0.654	1	DYNC1I1,CREB5
GABAergic synapse	89	4.45	4	0.657	1	GNAI1,PLCL1,GABBR1,CACNA1C
Systemic lupus erythematosus	133	6.65	6	0.661	1	HLA-DMA,GRIN2A,HLA-DQA1,HLA-DRB5,HLA-DRB1,HLA-DQB1
HTLV-I infection	219	11	10	0.663	1	HLA-B,HLA-DMA,ANAPC4,HLA-DQA1,CREB5,MAD1L1,HLA-DRB5,HLA-DRB1,HLA-DQB1,PIK3R2
Leukocyte transendothelial migration	112	5.6	5	0.666	1	GNAI1,CTNND1,CTNNB1,RHOA,PIK3R2
Cholinergic synapse	112	5.6	5	0.666	1	GNAI1,CHRNA3,CACNA1C,CREB5,PIK3R2
Amphetamine addiction	68	3.4	3	0.669	1	GRIN2A,CACNA1C,CREB5
Other types of O-glycan biosynthesis	22	1.1	1	0.677	1	ST3GAL3
Type II diabetes mellitus	46	2.3	2	0.678	1	CACNA1C,PIK3R2
Viral carcinogenesis	201	10.1	9	0.682	1	HLA-B,HDAC4,SND1,CREB5,MAD1L1,RBL2,RHOA,PIK3R2,HDAC9
Prolactin signaling pathway	70	3.5	3	0.688	1	ESR2,FOXO3,PIK3R2
Insulin signaling pathway	137	6.85	6	0.689	1	RPTOR,CBLB,PRKAG2,PTPRF,SORBS1,PIK3R2
Nucleotide excision repair	47	2.35	2	0.689	1	RPA3,RFC2
Protein export	23	1.15	1	0.693	1	IMMP2L
Thyroid hormone signaling pathway	116	5.8	5	0.696	1	ATP2A2,CTNNB1,MED27,THRB,PIK3R2
Signaling pathways regulating pluripotency of stem cells	139	6.95	6	0.702	1	FGFR1,CTNNB1,PCGF3,ESRRB,WNT3,PIK3R2
Glycosaminoglycan biosynthesis - heparan sulfate / heparin	24	1.2	1	0.709	1	EXT1
Sphingolipid signaling pathway	119	5.95	5	0.717	1	GNAI1,PPP2R2B,PPP2R5C,RHOA,PIK3R2
Prostate cancer	97	4.85	4	0.722	1	FGFR1,CREB5,CTNNB1,PIK3R2
alpha-Linolenic acid metabolism	25	1.25	1	0.723	1	FADS2
Phosphatidylinositol signaling system	99	4.95	4	0.737	1	DGKI,IMPA2,PIP5K1B,PIK3R2
Glycosphingolipid biosynthesis - lacto and neolacto series	27	1.35	1	0.75	1	ST3GAL3
Biosynthesis of unsaturated fatty acids	27	1.35	1	0.75	1	FADS2
Fanconi anemia pathway	54	2.7	2	0.76	1	RPA3,PALB2
Pathogenic Escherichia coli infection	55	2.75	2	0.769	1	CTNNB1,RHOA
Nicotinate and nicotinamide metabolism	30	1.5	1	0.786	1	NT5C2
Pyrimidine metabolism	57	2.85	2	0.786	1	NT5C2,DPYD
Insulin resistance	108	5.4	4	0.796	1	PRKAG2,CREB5,PTPRF,PIK3R2
beta-Alanine metabolism	31	1.55	1	0.797	1	DPYD
RNA polymerase	31	1.55	1	0.797	1	POLR2E
Circadian rhythm	31	1.55	1	0.797	1	PRKAG2
FoxO signaling pathway	132	6.6	5	0.797	1	PRKAG2,FOXO3,RBL2,FOXO6,PIK3R2
Vascular smooth muscle contraction	132	6.6	5	0.797	1	CACNA1C,GUCY1A2,CALD1,PRKG1,RHOA
Autophagy - other	32	1.6	1	0.807	1	RPTOR
Colorectal cancer	86	4.3	3	0.812	1	CTNNB1,RHOA,PIK3R2
Apelin signaling pathway	137	6.85	5	0.823	1	SLC8A3,GNAI1,HDAC4,PRKAG2,MEF2C
Gap junction	88	4.4	3	0.824	1	GNAI1,GUCY1A2,PRKG1
Estrogen signaling pathway	138	6.9	5	0.827	1	GNAI1,ESR2,GABBR1,CREB5,PIK3R2
Glutamatergic synapse	114	5.7	4	0.829	1	GNAI1,GRIN2A,CACNA1C,GRIK1
Serotonergic synapse	115	5.75	4	0.834	1	GNAI1,CYP2D7,CACNA1C,KCNN2
Salivary secretion	90	4.5	3	0.835	1	GUCY1A2,PRKG1,ATP2B2
Protein digestion and absorption	90	4.5	3	0.835	1	SLC8A3,DPP4,COL11A1
Calcium signaling pathway	188	9.4	7	0.838	1	SLC8A3,PDE1C,GRIN2A,ATP2A2,CACNA1C,CACNA1I,ATP2B2
mRNA surveillance pathway	91	4.55	3	0.841	1	ETF1,PPP2R2B,PPP2R5C
Mitophagy - animal	65	3.25	2	0.844	1	FOXO3,AMBRA1
Influenza A	167	8.35	6	0.849	1	HLA-DMA,HLA-DQA1,HLA-DRB5,HLA-DRB1,HLA-DQB1,PIK3R2
Thyroid cancer	37	1.85	1	0.851	1	CTNNB1
Neurotrophin signaling pathway	119	5.95	4	0.853	1	FOXO3,NTRK3,RHOA,PIK3R2
Long-term potentiation	67	3.35	2	0.856	1	GRIN2A,CACNA1C
Breast cancer	147	7.35	5	0.866	1	ESR2,FGFR1,CTNNB1,WNT3,PIK3R2
Phospholipase D signaling pathway	148	7.4	5	0.87	1	DGKI,F2,PIP5K1B,RHOA,PIK3R2
Ferroptosis	40	2	1	0.872	1	SLC39A8
Nicotine addiction	40	2	1	0.872	1	GRIN2A
Cell cycle	124	6.2	4	0.875	1	ANAPC4,MAD1L1,STAG1,RBL2
Endocrine resistance	98	4.9	3	0.875	1	ESR2,CYP2D7,PIK3R2
Pancreatic secretion	98	4.9	3	0.875	1	ATP2A2,ATP2B2,RHOA
Oocyte meiosis	125	6.25	4	0.878	1	ANAPC4,MAD1L1,CPEB1,PPP2R5C
Choline metabolism in cancer	99	4.95	3	0.879	1	DGKI,PIP5K1B,PIK3R2
Melanoma	72	3.6	2	0.882	1	FGFR1,PIK3R2
Epstein-Barr virus infection	201	10.1	7	0.883	1	HLA-B,HLA-DMA,HLA-DQA1,HLA-DRB5,HLA-DRB1,HLA-DQB1,PIK3R2
Proteoglycans in cancer	201	10.1	7	0.883	1	PTCH1,FGFR1,CTNNB1,ANK3,WNT3,RHOA,PIK3R2
T cell receptor signaling pathway	101	5.05	3	0.888	1	CBLB,RHOA,PIK3R2
Melanogenesis	101	5.05	3	0.888	1	GNAI1,CTNNB1,WNT3
Autophagy - animal	128	6.4	4	0.89	1	RPTOR,ZFYVE1,AMBRA1,PIK3R2
Tuberculosis	179	8.95	6	0.89	1	HLA-DMA,HLA-DQA1,HLA-DRB5,HLA-DRB1,HLA-DQB1,RHOA
Inositol phosphate metabolism	74	3.7	2	0.891	1	IMPA2,PIP5K1B
PPAR signaling pathway	74	3.7	2	0.891	1	FADS2,SORBS1
Chagas disease (American trypanosomiasis)	103	5.15	3	0.895	1	GNAI1,PPP2R2B,PIK3R2
Carbohydrate digestion and absorption	44	2.2	1	0.896	1	PIK3R2
Natural killer cell mediated cytotoxicity	131	6.55	4	0.9	1	HLA-B,RAET1E,MICA,PIK3R2
Pertussis	76	3.8	2	0.9	1	GNAI1,RHOA
ABC transporters	45	2.25	1	0.901	1	ABCB9
Proteasome	45	2.25	1	0.901	1	PSMA5
Synaptic vesicle cycle	78	3.9	2	0.908	1	SLC6A9,SYT1
Transcriptional misregulation in cancer	186	9.3	6	0.91	1	KMT2A,UTY,LDB1,MEF2C,JMJD1C,BCL11B
EGFR tyrosine kinase inhibitor resistance	79	3.95	2	0.912	1	FOXO3,PIK3R2
RNA degradation	79	3.95	2	0.912	1	CNOT1,ZCCHC7
Complement and coagulation cascades	79	3.95	2	0.912	1	F2,CD55
Valine, leucine and isoleucine degradation	48	2.4	1	0.915	1	IVD
Notch signaling pathway	48	2.4	1	0.915	1	MAML3
Ubiquitin mediated proteolysis	137	6.85	4	0.918	1	ANAPC4,CUL3,NEDD4L,CBLB
Chemokine signaling pathway	190	9.5	6	0.92	1	GNAI1,FOXO3,ELMO1,PREX1,RHOA,PIK3R2
ECM-receptor interaction	82	4.1	2	0.922	1	ITGA11,TNXB
Fluid shear stress and atherosclerosis	139	6.95	4	0.923	1	MEF2C,CTNNB1,RHOA,PIK3R2
Arginine and proline metabolism	50	2.5	1	0.924	1	CKB
N-Glycan biosynthesis	50	2.5	1	0.924	1	MGAT5B
Endocytosis	244	12.2	8	0.928	1	HLA-B,NEDD4L,CBLB,KIF5C,ARFGEF2,GBF1,PIP5K1B,RHOA
Amyotrophic lateral sclerosis (ALS)	51	2.55	1	0.928	1	GRIN2A
ErbB signaling pathway	85	4.25	2	0.931	1	CBLB,PIK3R2
Tight junction	170	8.5	5	0.933	1	MAGI1,NEDD4L,PRKAG2,PPP2R2B,RHOA
Salmonella infection	86	4.3	2	0.934	1	DYNC1I1,KLC1
Fatty acid metabolism	53	2.65	1	0.935	1	FADS2
Alzheimer's disease	171	8.55	5	0.935	1	GRIN2A,MAPT,ATP2A2,CACNA1C,NDUFA2
PI3K-Akt signaling pathway	354	17.7	12	0.946	1	MAGI1,RPTOR,ITGA11,FGFR1,CREB5,MAGI2,FOXO3,RBL2,PPP2R2B,TNXB,PPP2R5C,PIK3R2
Fc gamma R-mediated phagocytosis	91	4.55	2	0.947	1	PIP5K1B,PIK3R2
Small cell lung cancer	93	4.65	2	0.951	1	FHIT,PIK3R2
Alcoholism	180	9	5	0.951	1	GNAI1,GRIN2A,HDAC4,CREB5,HDAC9
VEGF signaling pathway	59	2.95	1	0.952	1	PIK3R2
mTOR signaling pathway	153	7.65	4	0.952	1	RPTOR,WNT3,RHOA,PIK3R2
Steroid hormone biosynthesis	60	3	1	0.955	1	DHRS11
Glycerolipid metabolism	61	3.05	1	0.957	1	DGKI
Glycerophospholipid metabolism	97	4.85	2	0.959	1	DGKI,GPD2
Kaposi's sarcoma-associated herpesvirus infection	186	9.3	5	0.96	1	HLA-B,CTNNB1,MICA,PREX1,PIK3R2
Regulation of actin cytoskeleton	214	10.7	6	0.961	1	F2,ITGA11,FGFR1,PIP5K1B,RHOA,PIK3R2
Cytosolic DNA-sensing pathway	63	3.15	1	0.961	1	POLR2E
Cellular senescence	160	8	4	0.963	1	HLA-B,FOXO3,RBL2,PIK3R2
Shigellosis	65	3.25	1	0.965	1	ELMO1
Aminoacyl-tRNA biosynthesis	66	3.3	1	0.967	1	GATB
Acute myeloid leukemia	66	3.3	1	0.967	1	PIK3R2
MicroRNAs in cancer	299	15	9	0.968	1	FOXP1,RPTOR,HDAC4,ZFPM2,MMP16,TNXB,WNT3,RHOA,PIK3R2
Glucagon signaling pathway	103	5.15	2	0.968	1	PRKAG2,CREB5
RNA transport	165	8.25	4	0.969	1	THOC7,FXR1,EIF1AY,POM121C
Fc epsilon RI signaling pathway	68	3.4	1	0.97	1	PIK3R2
Adipocytokine signaling pathway	69	3.45	1	0.971	1	PRKAG2
Renal cell carcinoma	69	3.45	1	0.971	1	PIK3R2
RIG-I-like receptor signaling pathway	70	3.5	1	0.973	1	TANK
Focal adhesion	199	9.95	5	0.974	1	ITGA11,CTNNB1,TNXB,RHOA,PIK3R2
B cell receptor signaling pathway	71	3.55	1	0.974	1	PIK3R2
Drug metabolism - cytochrome P450	72	3.6	1	0.976	1	CYP2D7
Bile secretion	72	3.6	1	0.976	1	KCNN2
TNF signaling pathway	110	5.5	2	0.977	1	CREB5,PIK3R2
Platinum drug resistance	73	3.65	1	0.977	1	PIK3R2
Thyroid hormone synthesis	74	3.7	1	0.978	1	CREB5
Ras signaling pathway	232	11.6	6	0.978	1	SYNGAP1,GRIN2A,FGFR1,RASGRP4,RHOA,PIK3R2
Biosynthesis of amino acids	75	3.75	1	0.979	1	PSPH
Gastric acid secretion	75	3.75	1	0.979	1	GNAI1
Pancreatic cancer	75	3.75	1	0.979	1	PIK3R2
Glioma	75	3.75	1	0.979	1	PIK3R2
Metabolism of xenobiotics by cytochrome P450	76	3.8	1	0.98	1	CYP2D7
Chronic myeloid leukemia	76	3.8	1	0.98	1	PIK3R2
Retrograde endocannabinoid signaling	148	7.4	3	0.981	1	GNAI1,CACNA1C,NDUFA2
Non-alcoholic fatty liver disease (NAFLD)	149	7.45	3	0.982	1	PRKAG2,NDUFA2,PIK3R2
Drug metabolism - other enzymes	79	3.95	1	0.983	1	DPYD
MAPK signaling pathway	295	14.8	8	0.983	1	MAPT,CACNA2D2,CACNA1C,FGFR1,MEF2C,RASGRP4,CACNB2,CACNA1I
Hippo signaling pathway	154	7.7	3	0.985	1	CTNNB1,PPP2R2B,WNT3
Hepatitis C	155	7.75	3	0.986	1	CTNNB1,PPP2R2B,PIK3R2
Lysosome	123	6.15	2	0.987	1	ABCB9,MANBA
Wnt signaling pathway	158	7.9	3	0.987	1	CTNNB1,WNT3,RHOA
Huntington's disease	193	9.65	4	0.989	1	CREB5,POLR2E,NDUFA2,DNAH11
TGF-beta signaling pathway	92	4.6	1	0.991	1	RHOA
Oxidative phosphorylation	133	6.65	2	0.992	1	PPA2,NDUFA2
GnRH signaling pathway	93	4.65	1	0.992	1	CACNA1C
Amoebiasis	96	4.8	1	0.993	1	PIK3R2
Measles	138	6.9	2	0.993	1	CBLB,PIK3R2
HIF-1 signaling pathway	100	5	1	0.994	1	PIK3R2
Inflammatory mediator regulation of TRP channels	100	5	1	0.994	1	PIK3R2
AGE-RAGE signaling pathway in diabetic complications	100	5	1	0.994	1	PIK3R2
Parkinson's disease	142	7.1	2	0.994	1	GNAI1,NDUFA2
Toll-like receptor signaling pathway	104	5.2	1	0.995	1	PIK3R2
Ribosome biogenesis in eukaryotes	105	5.25	1	0.996	1	EFL1
Herpes simplex infection	492	24.6	13	0.997	1	HLA-B,HLA-DMA,ZNF398,ZNF823,HLA-DQA1,ZNF568,ZNF19,ZNF600,HLA-DRB5,HLA-DRB1,HLA-DQB1,ZNF615,PIK3R2
Carbon metabolism	116	5.8	1	0.998	1	PSPH
Hepatitis B	163	8.15	2	0.998	1	CREB5,PIK3R2
Neuroactive ligand-receptor interaction	338	16.9	7	0.998	1	GRIN2A,F2,CHRNA5,GABBR1,CHRNA3,GRIK1,THRB
Osteoclast differentiation	128	6.4	1	0.999	1	PIK3R2
NOD-like receptor signaling pathway	178	8.9	2	0.999	1	TANK,RHOA
Spliceosome	134	6.7	1	0.999	1	PRPF3
Apoptosis	136	6.8	1	0.999	1	PIK3R2
Ribosome	153	7.65	1	1	1	MRPL33
Jak-STAT signaling pathway	162	8.1	1	1	1	PIK3R2
Pathways in cancer	530	26.5	11	1	1	GNAI1,ESR2,PTCH1,F2,FGFR1,RASGRP4,CTNNB1,WNT3,GLI3,RHOA,PIK3R2
Olfactory transduction	448	22.4	3	1	1	SLC8A3,PDE1C,PRKG1
Metabolic pathways	1430	71.6	25	1	1	MTHFD1L,PDE1C,GALNT12,DGKI,FADS2,PDE8B,FHIT,PFAS,EXT1,CKB,GATB,NT5C2,GUCY1A2,MGAT5B,IMPA2,ST3GAL3,SRR,DPYD,IVD,PSPH,PIP5K1B,PDE4B,GALNT1,GALNT10,NDUFA2
