# Supplementary material for: Digestive Neurobiology in Autism: From Enteric and Central Nervous System Interactions to Shared Genetic Pathways
Source: Int J Mol Sci. 2025 Oct 1;26(19):9580. doi: 10.3390/ijms26199580 (PMC12525051; doi:10.3390/ijms26199580)
Supplement: Supplementary file 1 [file ijms-26-09580-s001.zip › supplemental table S8.xlsx]

## Sheet: גיליון1
Pathway	Total	Expected	Hits	P.Value	FDR	Genes
Reduction of cytosolic Ca++ levels	10	0.58	3	0.0171	1	SLC8A3,ATP2A2,ATP2B2
Signaling by FGFR1 amplification mutants	1	0.058	1	0.058	1	FGFR1
Translocation of ZAP-70 to Immunological synapse	18	1.04	3	0.0826	1	HLA-DQA1,HLA-DRB5,HLA-DRB1
Highly calcium permeable nicotinic acetylcholine receptors	9	0.522	2	0.0921	1	CHRNA5,CHRNA3
Phosphorylation of CD3 and TCR zeta chains	20	1.16	3	0.106	1	HLA-DQA1,HLA-DRB5,HLA-DRB1
Removal of aminoterminal propeptides from gamma-carboxylated proteins	10	0.58	2	0.111	1	F2,FURIN
Pyrophosphate hydrolysis	2	0.116	1	0.113	1	PPA2
Amplification of signal from unattached kinetochores via a MAD2 inhibitory signal	2	0.116	1	0.113	1	MAD1L1
Amplification of signal from the kinetochores	2	0.116	1	0.113	1	MAD1L1
Translocation of BoNT Light chain	2	0.116	1	0.113	1	SYT1
Activation of Na-permeable Kainate Receptors	2	0.116	1	0.113	1	GRIK1
Pre-NOTCH Expression and Processing	22	1.28	3	0.132	1	TNRC6A,ST3GAL3,FURIN
Platelet calcium homeostasis	22	1.28	3	0.132	1	SLC8A3,ATP2A2,ATP2B2
Downregulation of SMAD2/3:SMAD4 transcriptional activity	23	1.33	3	0.145	1	NEDD4L,RNF111,TRIM33
Depolarization of the Presynaptic Terminal Triggers the Opening of Calcium Channels	12	0.696	2	0.151	1	CACNA2D2,CACNB2
Presynaptic nicotinic acetylcholine receptors	12	0.696	2	0.151	1	CHRNA5,CHRNA3
Gamma-carboxylation, transport, and amino-terminal cleavage of proteins	12	0.696	2	0.151	1	F2,FURIN
Pre-NOTCH Processing in Golgi	12	0.696	2	0.151	1	ST3GAL3,FURIN
Processing of DNA double-strand break ends	3	0.174	1	0.164	1	RPA3
Cam-PDE 1 activation	3	0.174	1	0.164	1	PDE1C
FGFR1c and Klotho ligand binding and activation	3	0.174	1	0.164	1	FGFR1
NFG and proNGF binds to p75NTR	3	0.174	1	0.164	1	SORCS3
Serine biosynthesis	3	0.174	1	0.164	1	PSPH
Highly calcium permeable postsynaptic nicotinic acetylcholine receptors	13	0.753	2	0.172	1	CHRNA5,CHRNA3
PD-1 signaling	25	1.45	3	0.174	1	HLA-DQA1,HLA-DRB5,HLA-DRB1
Nuclear Receptor transcription pathway	53	3.07	5	0.191	1	ESR2,ESRRG,NR1D2,ESRRB,THRB
NGF processing	4	0.232	1	0.212	1	FURIN
Axonal growth stimulation	4	0.232	1	0.212	1	RHOA
Repair synthesis of patch ~27-30 bases long by DNA polymerase	15	0.869	2	0.215	1	RPA3,RFC2
Repair synthesis for gap-filling by DNA polymerase in TC-NER	15	0.869	2	0.215	1	RPA3,RFC2
Beta-catenin phosphorylation cascade	15	0.869	2	0.215	1	CTNNB1,PPP2R5C
Inhibition of Insulin Secretion by Adrenaline/Noradrenaline	28	1.62	3	0.219	1	GNAI1,CACNA2D2,CACNB2
Activation of Nicotinic Acetylcholine Receptors	16	0.927	2	0.237	1	CHRNA5,CHRNA3
Gap-filling DNA repair synthesis and ligation in GG-NER	16	0.927	2	0.237	1	RPA3,RFC2
Gap-filling DNA repair synthesis and ligation in TC-NER	16	0.927	2	0.237	1	RPA3,RFC2
Postsynaptic nicotinic acetylcholine receptors	16	0.927	2	0.237	1	CHRNA5,CHRNA3
Acetylcholine Binding And Downstream Events	16	0.927	2	0.237	1	CHRNA5,CHRNA3
Regulation of AMPK activity via LKB1	16	0.927	2	0.237	1	RPTOR,PRKAG2
Other semaphorin interactions	16	0.927	2	0.237	1	SEMA3E,SEMA6D
Assembly of the RAD51-ssDNA nucleoprotein complex	5	0.29	1	0.258	1	RPA3
AMPK inhibits chREBP transcriptional activation activity	5	0.29	1	0.258	1	PRKAG2
Abacavir metabolism	5	0.29	1	0.258	1	NT5C2
Sodium-coupled sulphate, di- and tri-carboxylate transporters	5	0.29	1	0.258	1	SLC13A1
Signaling by NODAL	17	0.985	2	0.259	1	FURIN,FOXO3
Myogenesis	31	1.8	3	0.267	1	TCF4,MEF2C,CTNNB1
Generation of second messenger molecules	31	1.8	3	0.267	1	HLA-DQA1,HLA-DRB5,HLA-DRB1
CDO in myogenesis	31	1.8	3	0.267	1	TCF4,MEF2C,CTNNB1
Adherens junctions interactions	31	1.8	3	0.267	1	CADM2,CTNND1,CTNNB1
Homologous DNA pairing and strand exchange	6	0.348	1	0.301	1	RPA3
Presynaptic phase of homologous DNA pairing and strand exchange	6	0.348	1	0.301	1	RPA3
Processing of DNA ends prior to end rejoining	6	0.348	1	0.301	1	XRCC6
Release of eIF4E	6	0.348	1	0.301	1	RPTOR
Klotho-mediated ligand binding	6	0.348	1	0.301	1	FGFR1
Downstream TCR signaling	48	2.78	4	0.302	1	HLA-DQA1,HLA-DRB5,HLA-DRB1,PIK3R2
Energy dependent regulation of mTOR by LKB1-AMPK	19	1.1	2	0.302	1	RPTOR,PRKAG2
Signaling by NOTCH	95	5.51	7	0.312	1	TNRC6A,HDAC4,ST3GAL3,FURIN,MAML3,NEURL1,HDAC9
Lagging Strand Synthesis	20	1.16	2	0.324	1	RPA3,RFC2
Highly sodium permeable acetylcholine nicotinic receptors	7	0.406	1	0.342	1	CHRNA3
Post-transcriptional Silencing By Small RNAs	7	0.406	1	0.342	1	TNRC6A
Constitutive Signaling by NOTCH1 HD+PEST Domain Mutants	52	3.01	4	0.356	1	HDAC4,MAML3,NEURL1,HDAC9
Costimulation by the CD28 family	68	3.94	5	0.359	1	HLA-DQA1,HLA-DRB5,HLA-DRB1,PPP2R5C,PIK3R2
Telomere C-strand (Lagging Strand) Synthesis	22	1.28	2	0.367	1	RPA3,RFC2
Nonhomologous End-joining (NHEJ)	8	0.464	1	0.38	1	XRCC6
Nef and signal transduction	8	0.464	1	0.38	1	ELMO1
Sema4D mediated inhibition of cell attachment and migration	8	0.464	1	0.38	1	RHOA
Linoleic acid (LA) metabolism	8	0.464	1	0.38	1	FADS2
Signaling by TGF-beta Receptor Complex	70	4.06	5	0.383	1	NEDD4L,FURIN,RNF111,TRIM33,RHOA
Platelet homeostasis	88	5.1	6	0.402	1	SLC8A3,ATP2A2,GUCY1A2,PRKG1,ATP2B2,PPP2R5C
Double-Strand Break Repair	24	1.39	2	0.409	1	RPA3,XRCC6
Extension of Telomeres	24	1.39	2	0.409	1	RPA3,RFC2
Nephrin interactions	24	1.39	2	0.409	1	MAGI2,PIK3R2
Creatine metabolism	9	0.522	1	0.416	1	CKB
Transport of gamma-carboxylated protein precursors from the endoplasmic reticulum to the Golgi apparatus	9	0.522	1	0.416	1	F2
S6K1-mediated signalling	9	0.522	1	0.416	1	RPTOR
2-LTR circle formation	9	0.522	1	0.416	1	XRCC6
Ca2+ activated K+ channels	9	0.522	1	0.416	1	KCNN2
Axonal growth inhibition (RHOA activation)	9	0.522	1	0.416	1	RHOA
Import of palmitoyl-CoA into the mitochondrial matrix	9	0.522	1	0.416	1	PRKAG2
AKT phosphorylates targets in the nucleus	9	0.522	1	0.416	1	FOXO3
Synthesis, Secretion, and Inactivation of Glucagon-like Peptide-1 (GLP-1)	9	0.522	1	0.416	1	DPP4
Sodium/Calcium exchangers	9	0.522	1	0.416	1	SLC8A3
Synthesis, Secretion, and Inactivation of Glucose-dependent Insulinotropic Polypeptide (GIP)	9	0.522	1	0.416	1	DPP4
Regulation of cytoskeletal remodeling and cell spreading by IPP complex components	9	0.522	1	0.416	1	RSU1
Smooth Muscle Contraction	25	1.45	2	0.43	1	CALD1,SORBS1
Constitutive Signaling by NOTCH1 PEST Domain Mutants	59	3.42	4	0.449	1	HDAC4,MAML3,NEURL1,HDAC9
Gamma-carboxylation of protein precursors	10	0.58	1	0.45	1	F2
Removal of the Flap Intermediate from the C-strand	10	0.58	1	0.45	1	RPA3
Abacavir transport and metabolism	10	0.58	1	0.45	1	NT5C2
p75NTR regulates axonogenesis	10	0.58	1	0.45	1	RHOA
COPI Mediated Transport	10	0.58	1	0.45	1	GBF1
Golgi to ER Retrograde Transport	10	0.58	1	0.45	1	GBF1
Endosomal/Vacuolar pathway	10	0.58	1	0.45	1	HLA-B
Acetylcholine Neurotransmitter Release Cycle	10	0.58	1	0.45	1	SYT1
Regulation of Rheb GTPase activity by AMPK	10	0.58	1	0.45	1	PRKAG2
Incretin Synthesis, Secretion, and Inactivation	10	0.58	1	0.45	1	DPP4
Zinc influx into cells by the SLC39 gene family	10	0.58	1	0.45	1	SLC39A8
Clearance of Nuclear Envelope Membranes from Chromatin	10	0.58	1	0.45	1	VRK2
Cohesin Loading onto Chromatin	10	0.58	1	0.45	1	STAG1
PI3K Cascade	76	4.4	5	0.452	1	RPTOR,FGFR1,PRKAG2,TWF2,PIK3R2
Transcriptional activity of SMAD2/SMAD3:SMAD4 heterotrimer	43	2.49	3	0.458	1	NEDD4L,RNF111,TRIM33
Mitotic Spindle Checkpoint	27	1.56	2	0.47	1	ANAPC4,MAD1L1
Nitric oxide stimulates guanylate cyclase	27	1.56	2	0.47	1	GUCY1A2,PRKG1
Purine ribonucleoside monophosphate biosynthesis	11	0.638	1	0.482	1	PFAS
Purine catabolism	11	0.638	1	0.482	1	NT5C2
Common Pathway	11	0.638	1	0.482	1	F2
Processive synthesis on the C-strand of the telomere	11	0.638	1	0.482	1	RPA3
mTORC1-mediated signalling	11	0.638	1	0.482	1	RPTOR
FGFR1c ligand binding and activation	11	0.638	1	0.482	1	FGFR1
Serotonin Neurotransmitter Release Cycle	11	0.638	1	0.482	1	SYT1
Norepinephrine Neurotransmitter Release Cycle	11	0.638	1	0.482	1	SYT1
Dopamine Neurotransmitter Release Cycle	11	0.638	1	0.482	1	SYT1
Synthesis of IP2, IP, and Ins in the cytosol	11	0.638	1	0.482	1	IMPA2
Signaling by activated point mutants of FGFR1	11	0.638	1	0.482	1	FGFR1
Establishment of Sister Chromatid Cohesion	11	0.638	1	0.482	1	STAG1
Regulatory RNA pathways	28	1.62	2	0.489	1	TNRC6A,POLR2E
mTOR signalling	29	1.68	2	0.508	1	RPTOR,PRKAG2
PTM: gamma carboxylation, hypusine formation and arylsulfatase activation	29	1.68	2	0.508	1	F2,FURIN
Association of TriC/CCT with target proteins during biosynthesis	29	1.68	2	0.508	1	FKBP9,ARFGEF2
Pyrimidine catabolism	12	0.696	1	0.512	1	DPYD
Interleukin-7 signaling	12	0.696	1	0.512	1	PIK3R2
Pre-NOTCH Transcription and Translation	12	0.696	1	0.512	1	TNRC6A
Bile salt and organic anion SLC transporters	12	0.696	1	0.512	1	SLC13A1
Ionotropic activity of Kainate Receptors	12	0.696	1	0.512	1	GRIK1
Activation of Ca-permeable Kainate Receptor	12	0.696	1	0.512	1	GRIK1
Transcription-coupled NER (TC-NER)	47	2.72	3	0.518	1	RPA3,RFC2,POLR2E
Regulation of Insulin Secretion	82	4.75	5	0.52	1	GNAI1,CACNA2D2,KCNG2,CACNB2,KCNB1
TCR signaling	65	3.77	4	0.525	1	HLA-DQA1,HLA-DRB5,HLA-DRB1,PIK3R2
PKB-mediated events	30	1.74	2	0.526	1	RPTOR,PRKAG2
TGF-beta receptor signaling activates SMADs	30	1.74	2	0.526	1	NEDD4L,FURIN
O-linked glycosylation of mucins	66	3.83	4	0.538	1	GALNT12,ST3GAL3,GALNT1,GALNT10
Adenylate cyclase inhibitory pathway	13	0.753	1	0.54	1	GNAI1
Caspase-mediated cleavage of cytoskeletal proteins	13	0.753	1	0.54	1	MAPT
Apoptotic cleavage of cell adhesion proteins	13	0.753	1	0.54	1	CTNNB1
alpha-linolenic acid (ALA) metabolism	13	0.753	1	0.54	1	FADS2
alpha-linolenic (omega3) and linoleic (omega6) acid metabolism	13	0.753	1	0.54	1	FADS2
Inhibition of adenylate cyclase pathway	13	0.753	1	0.54	1	GNAI1
DNA strand elongation	31	1.8	2	0.544	1	RPA3,RFC2
Activation of Matrix Metalloproteinases	31	1.8	2	0.544	1	MMP16,FURIN
Signaling by FGFR1 mutants	31	1.8	2	0.544	1	MYO18A,FGFR1
NOTCH1 Intracellular Domain Regulates Transcription	50	2.9	3	0.561	1	HDAC4,MAML3,HDAC9
Removal of the Flap Intermediate	14	0.811	1	0.567	1	RPA3
Leading Strand Synthesis	14	0.811	1	0.567	1	RFC2
Polymerase switching	14	0.811	1	0.567	1	RFC2
Mitotic Telophase/Cytokinesis	14	0.811	1	0.567	1	STAG1
Polymerase switching on the C-strand of the telomere	14	0.811	1	0.567	1	RFC2
FGFR1 ligand binding and activation	14	0.811	1	0.567	1	FGFR1
Glutamate Neurotransmitter Release Cycle	14	0.811	1	0.567	1	SYT1
Constitutive Signaling by NOTCH1 HD Domain Mutants	14	0.811	1	0.567	1	NEURL1
SEMA3A-Plexin repulsion signaling by inhibiting Integrin adhesion	14	0.811	1	0.567	1	SEMA3A
Nuclear Envelope Reassembly	14	0.811	1	0.567	1	VRK2
Initiation of Nuclear Envelope Reformation	14	0.811	1	0.567	1	VRK2
IRS-mediated signalling	87	5.04	5	0.574	1	RPTOR,FGFR1,PRKAG2,TWF2,PIK3R2
Rho GTPase cycle	123	7.13	7	0.576	1	ARHGAP15,MYO9B,GMIP,RHOJ,NGEF,RHOA,PIK3R2
Signaling by Rho GTPases	123	7.13	7	0.576	1	ARHGAP15,MYO9B,GMIP,RHOJ,NGEF,RHOA,PIK3R2
Synthesis of PIPs at the plasma membrane	33	1.91	2	0.578	1	PIP5K1B,PIK3R2
GPVI-mediated activation cascade	33	1.91	2	0.578	1	RHOA,PIK3R2
Processive synthesis on the lagging strand	15	0.869	1	0.592	1	RPA3
NICD traffics to nucleus	15	0.869	1	0.592	1	MAML3
Notch-HLH transcription pathway	15	0.869	1	0.592	1	MAML3
Regulation of Complement cascade	15	0.869	1	0.592	1	CD55
Purine metabolism	34	1.97	2	0.595	1	PFAS,NT5C2
Nucleotide Excision Repair	53	3.07	3	0.601	1	RPA3,RFC2,POLR2E
IRS-related events	90	5.22	5	0.604	1	RPTOR,FGFR1,PRKAG2,TWF2,PIK3R2
Semaphorin interactions	72	4.17	4	0.607	1	SEMA3E,SEMA3A,SEMA6D,RHOA
Integration of energy metabolism	109	6.32	6	0.611	1	GNAI1,CACNA2D2,KCNG2,PRKAG2,CACNB2,KCNB1
IRS-related events triggered by IGF1R	91	5.27	5	0.614	1	RPTOR,FGFR1,PRKAG2,TWF2,PIK3R2
Homologous recombination repair of replication-independent double-strand breaks	16	0.927	1	0.616	1	RPA3
Homologous Recombination Repair	16	0.927	1	0.616	1	RPA3
Class C/3 (Metabotropic glutamate/pheromone receptors)	16	0.927	1	0.616	1	GABBR1
CRMPs in Sema3A signaling	16	0.927	1	0.616	1	SEMA3A
Sema3A PAK dependent Axon repulsion	16	0.927	1	0.616	1	SEMA3A
Global Genomic NER (GG-NER)	36	2.09	2	0.626	1	RPA3,RFC2
Signaling by NOTCH1 t(7;9)(NOTCH1:M1580_K2555) Translocation Mutant	74	4.29	4	0.629	1	HDAC4,MAML3,NEURL1,HDAC9
Signaling by NOTCH1 in Cancer	74	4.29	4	0.629	1	HDAC4,MAML3,NEURL1,HDAC9
Signaling by NOTCH1 PEST Domain Mutants in Cancer	74	4.29	4	0.629	1	HDAC4,MAML3,NEURL1,HDAC9
FBXW7 Mutants and NOTCH1 in Cancer	74	4.29	4	0.629	1	HDAC4,MAML3,NEURL1,HDAC9
Signaling by NOTCH1 HD Domain Mutants in Cancer	74	4.29	4	0.629	1	HDAC4,MAML3,NEURL1,HDAC9
Interferon gamma signaling	74	4.29	4	0.629	1	HLA-B,HLA-DQA1,HLA-DRB5,HLA-DRB1
Signaling by NOTCH1 HD+PEST Domain Mutants in Cancer	74	4.29	4	0.629	1	HDAC4,MAML3,NEURL1,HDAC9
Signaling by NOTCH1	74	4.29	4	0.629	1	HDAC4,MAML3,NEURL1,HDAC9
Trafficking and processing of endosomal TLR	17	0.985	1	0.638	1	TWF2
Intrinsic Pathway	17	0.985	1	0.638	1	F2
Integration of provirus	17	0.985	1	0.638	1	XRCC6
Synthesis of glycosylphosphatidylinositol (GPI)	17	0.985	1	0.638	1	SEMA6D
TGF-beta receptor signaling in EMT (epithelial to mesenchymal transition)	17	0.985	1	0.638	1	RHOA
Rap1 signalling	17	0.985	1	0.638	1	PRKG1
TRAF6 mediated IRF7 activation in TLR7/8 or 9 signaling	17	0.985	1	0.638	1	TWF2
CREB phosphorylation through the activation of CaMKII	17	0.985	1	0.638	1	GRIN2A
Zinc transporters	17	0.985	1	0.638	1	SLC39A8
Unblocking of NMDA receptor, glutamate binding and activation	17	0.985	1	0.638	1	GRIN2A
Nuclear Envelope Breakdown	17	0.985	1	0.638	1	VRK2
Signaling by Type 1 Insulin-like Growth Factor 1 Receptor (IGF1R)	94	5.45	5	0.643	1	RPTOR,FGFR1,PRKAG2,TWF2,PIK3R2
IGF1R signaling cascade	94	5.45	5	0.643	1	RPTOR,FGFR1,PRKAG2,TWF2,PIK3R2
Insulin receptor signalling cascade	95	5.51	5	0.652	1	RPTOR,FGFR1,PRKAG2,TWF2,PIK3R2
Amino acid synthesis and interconversion (transamination)	18	1.04	1	0.659	1	PSPH
Branched-chain amino acid catabolism	18	1.04	1	0.659	1	IVD
RNA Polymerase III Chain Elongation	18	1.04	1	0.659	1	POLR2E
RNA Polymerase III Transcription Termination	18	1.04	1	0.659	1	POLR2E
GABA synthesis, release, reuptake and degradation	18	1.04	1	0.659	1	SYT1
Signaling by NOTCH2	18	1.04	1	0.659	1	NEURL1
NOTCH2 Activation and Transmission of Signal to the Nucleus	18	1.04	1	0.659	1	NEURL1
NCAM1 interactions	39	2.26	2	0.67	1	CACNB2,CACNA1I
Botulinum neurotoxicity	19	1.1	1	0.679	1	SYT1
CD28 dependent PI3K/Akt signaling	19	1.1	1	0.679	1	PIK3R2
Na+/Cl- dependent neurotransmitter transporters	19	1.1	1	0.679	1	SLC6A9
Ras activation uopn Ca2+ infux through NMDA receptor	19	1.1	1	0.679	1	GRIN2A
Cell-extracellular matrix interactions	19	1.1	1	0.679	1	RSU1
Platelet sensitization by LDL	19	1.1	1	0.679	1	PPP2R5C
GABA B receptor activation	40	2.32	2	0.683	1	GNAI1,GABBR1
Activation of GABAB receptors	40	2.32	2	0.683	1	GNAI1,GABBR1
Cell-cell junction organization	60	3.48	3	0.684	1	CADM2,CTNND1,CTNNB1
MHC class II antigen presentation	118	6.84	6	0.688	1	HLA-DMA,DYNC1I1,KLC1,HLA-DQA1,HLA-DRB5,HLA-DRB1
Activation of ATR in response to replication stress	41	2.38	2	0.696	1	RPA3,RFC2
Early Phase of HIV Life Cycle	20	1.16	1	0.698	1	XRCC6
Tie2 Signaling	20	1.16	1	0.698	1	PIK3R2
Signaling by FGFR1 fusion mutants	20	1.16	1	0.698	1	MYO18A
Ion transport by P-type ATPases	42	2.43	2	0.709	1	ATP2A2,ATP2B2
RNA Polymerase I Chain Elongation	21	1.22	1	0.715	1	TAF1C
ERK/MAPK targets	21	1.22	1	0.715	1	MEF2C
Regulation of Insulin-like Growth Factor (IGF) Transport and Uptake by Insulin-like Growth Factor Binding Proteins (IGFBPs)	21	1.22	1	0.715	1	F2
Mitochondrial tRNA aminoacylation	21	1.22	1	0.715	1	PPA2
cGMP effects	21	1.22	1	0.715	1	PRKG1
Apoptotic cleavage of cellular proteins	43	2.49	2	0.721	1	MAPT,CTNNB1
Voltage gated Potassium channels	43	2.49	2	0.721	1	KCNG2,KCNB1
RNA Polymerase I Promoter Escape	22	1.28	1	0.732	1	TAF1C
FGFR ligand binding and activation	22	1.28	1	0.732	1	FGFR1
Regulation of signaling by CBL	22	1.28	1	0.732	1	PIK3R2
Degradation of beta-catenin by the destruction complex	65	3.77	3	0.736	1	PSMA5,CTNNB1,PPP2R5C
Signaling by Wnt	65	3.77	3	0.736	1	PSMA5,CTNNB1,PPP2R5C
NCAM signaling for neurite out-growth	65	3.77	3	0.736	1	FGFR1,CACNB2,CACNA1I
PI3K/AKT activation	106	6.14	5	0.744	1	TNRC6A,FGFR1,FOXO3,RHOA,PIK3R2
Signaling by FGFR mutants	45	2.61	2	0.744	1	MYO18A,FGFR1
RNA Polymerase I Transcription Initiation	23	1.33	1	0.747	1	TAF1C
Dual incision reaction in GG-NER	23	1.33	1	0.747	1	RPA3
Formation of incision complex in GG-NER	23	1.33	1	0.747	1	RPA3
RNA Polymerase I Transcription Termination	23	1.33	1	0.747	1	TAF1C
Abortive elongation of HIV-1 transcript in the absence of Tat	23	1.33	1	0.747	1	POLR2E
ADP signalling through P2Y purinoceptor 12	23	1.33	1	0.747	1	GNAI1
PLC beta mediated events	46	2.67	2	0.755	1	PDE1C,GNAI1
RNA Polymerase I Promoter Clearance	24	1.39	1	0.762	1	TAF1C
Pyrimidine metabolism	24	1.39	1	0.762	1	DPYD
Nuclear Events (kinase and transcription factor activation)	24	1.39	1	0.762	1	MEF2C
Insulin Processing	24	1.39	1	0.762	1	EXOC4
CTLA4 inhibitory signaling	24	1.39	1	0.762	1	PPP2R5C
G-protein mediated events	47	2.72	2	0.766	1	PDE1C,GNAI1
Regulation of Insulin Secretion by Glucagon-like Peptide-1	47	2.72	2	0.766	1	KCNG2,KCNB1
Cell junction organization	89	5.16	4	0.767	1	RSU1,CADM2,CTNND1,CTNNB1
RNA Polymerase III Transcription Initiation From Type 1 Promoter	25	1.45	1	0.776	1	POLR2E
RNA Polymerase III Transcription Initiation From Type 2 Promoter	25	1.45	1	0.776	1	POLR2E
Phosphorylation of the APC/C	25	1.45	1	0.776	1	ANAPC4
Conversion from APC/C:Cdc20 to APC/C:Cdh1 in late anaphase	25	1.45	1	0.776	1	ANAPC4
MicroRNA (miRNA) Biogenesis	25	1.45	1	0.776	1	POLR2E
Metal ion SLC transporters	25	1.45	1	0.776	1	SLC39A8
Antigen Presentation: Folding, assembly and peptide loading of class I MHC	25	1.45	1	0.776	1	HLA-B
G2/M Checkpoints	48	2.78	2	0.776	1	RPA3,RFC2
RNA Polymerase I Transcription	26	1.51	1	0.789	1	TAF1C
Inactivation of APC/C via direct inhibition of the APC/C complex	26	1.51	1	0.789	1	ANAPC4
Inhibition of the proteolytic activity of APC/C required for the onset of anaphase by mitotic spindle checkpoint components	26	1.51	1	0.789	1	ANAPC4
Post-translational modification: synthesis of GPI-anchored proteins	26	1.51	1	0.789	1	SEMA6D
PI Metabolism	50	2.9	2	0.795	1	PIP5K1B,PIK3R2
RNA Polymerase III Transcription Initiation From Type 3 Promoter	27	1.56	1	0.801	1	POLR2E
Activation of G protein gated Potassium channels	27	1.56	1	0.801	1	GABBR1
G protein gated Potassium channels	27	1.56	1	0.801	1	GABBR1
Downregulation of TGF-beta receptor signaling	27	1.56	1	0.801	1	NEDD4L
G beta:gamma signalling through PI3Kgamma	27	1.56	1	0.801	1	RHOA
G0 and Early G1	27	1.56	1	0.801	1	RBL2
Keratan sulfate biosynthesis	27	1.56	1	0.801	1	ST3GAL3
Role of phospholipids in phagocytosis	27	1.56	1	0.801	1	PIK3R2
Inhibition of voltage gated Ca2+ channels via Gbeta/gamma subunits	27	1.56	1	0.801	1	GABBR1
Chaperonin-mediated protein folding	51	2.96	2	0.804	1	FKBP9,ARFGEF2
Transmission across Chemical Synapses	196	11.4	9	0.81	1	GNAI1,GRIN2A,CHRNA5,CACNA2D2,GABBR1,CHRNA3,GRIK1,SYT1,CACNB2
RNA Pol II CTD phosphorylation and interaction with CE	28	1.62	1	0.813	1	POLR2E
Effects of PIP2 hydrolysis	28	1.62	1	0.813	1	DGKI
RNA Pol II CTD phosphorylation and interaction with CE	28	1.62	1	0.813	1	POLR2E
SHC-mediated cascade	28	1.62	1	0.813	1	FGFR1
SMAD2/SMAD3:SMAD4 heterotrimer regulates transcription	28	1.62	1	0.813	1	RNF111
Interleukin receptor SHC signaling	28	1.62	1	0.813	1	PIK3R2
Fanconi Anemia pathway	28	1.62	1	0.813	1	PALB2
Termination of O-glycan biosynthesis	28	1.62	1	0.813	1	ST3GAL3
TRAF6 mediated IRF7 activation	28	1.62	1	0.813	1	TANK
Muscle contraction	52	3.01	2	0.813	1	CALD1,SORBS1
DNA Repair	117	6.78	5	0.817	1	RPA3,XRCC6,PALB2,RFC2,POLR2E
Signaling by Insulin receptor	117	6.78	5	0.817	1	RPTOR,FGFR1,PRKAG2,TWF2,PIK3R2
Formation of Fibrin Clot (Clotting Cascade)	29	1.68	1	0.824	1	F2
Activated NOTCH1 Transmits Signal to the Nucleus	29	1.68	1	0.824	1	NEURL1
APC/C:Cdc20 mediated degradation of Cyclin B	29	1.68	1	0.824	1	ANAPC4
DARPP-32 events	29	1.68	1	0.824	1	PDE4B
G-protein activation	29	1.68	1	0.824	1	GNAI1
Sema4D induced cell migration and growth-cone collapse	29	1.68	1	0.824	1	RHOA
CREB phosphorylation through the activation of Ras	29	1.68	1	0.824	1	GRIN2A
Interaction between L1 and Ankyrins	29	1.68	1	0.824	1	ANK3
Degradation of the extracellular matrix	77	4.46	3	0.832	1	COL11A1,MMP16,FURIN
mRNA Capping	30	1.74	1	0.834	1	POLR2E
Calmodulin induced events	30	1.74	1	0.834	1	PDE1C
CaM pathway	30	1.74	1	0.834	1	PDE1C
CD28 co-stimulation	30	1.74	1	0.834	1	PIK3R2
Amine compound SLC transporters	30	1.74	1	0.834	1	SLC6A9
G-protein beta:gamma signalling	30	1.74	1	0.834	1	RHOA
MAPK targets/ Nuclear events mediated by MAP kinases	30	1.74	1	0.834	1	MEF2C
GABA receptor activation	55	3.19	2	0.837	1	GNAI1,GABBR1
Dual incision reaction in TC-NER	31	1.8	1	0.844	1	POLR2E
Formation of transcription-coupled NER (TC-NER) repair complex	31	1.8	1	0.844	1	POLR2E
APC-Cdc20 mediated degradation of Nek2A	31	1.8	1	0.844	1	ANAPC4
The role of Nef in HIV-1 replication and disease pathogenesis	31	1.8	1	0.844	1	ELMO1
HS-GAG biosynthesis	31	1.8	1	0.844	1	EXT1
Transcriptional Regulation of White Adipocyte Differentiation	56	3.25	2	0.844	1	MED27,MED8
Protein folding	56	3.25	2	0.844	1	FKBP9,ARFGEF2
Neurotransmitter Receptor Binding And Downstream Transmission In The Postsynaptic Cell	143	8.29	6	0.845	1	GNAI1,GRIN2A,CHRNA5,GABBR1,CHRNA3,GRIK1
Cell-Cell communication	143	8.29	6	0.845	1	RSU1,MAGI2,CADM2,CTNND1,CTNNB1,PIK3R2
G alpha (12/13) signalling events	80	4.64	3	0.851	1	NGEF,RHOA,PIK3R2
Apoptotic execution phase	57	3.3	2	0.851	1	MAPT,CTNNB1
Phospholipase C-mediated cascade	57	3.3	2	0.851	1	PDE1C,FGFR1
Sphingolipid de novo biosynthesis	32	1.85	1	0.853	1	PRKD1
Activation of the pre-replicative complex	32	1.85	1	0.853	1	RPA3
Keratan sulfate/keratin metabolism	32	1.85	1	0.853	1	ST3GAL3
Ca-dependent events	32	1.85	1	0.853	1	PDE1C
Pausing and recovery of Tat-mediated HIV-1 elongation	32	1.85	1	0.853	1	POLR2E
Tat-mediated HIV-1 elongation arrest and recovery	32	1.85	1	0.853	1	POLR2E
Biosynthesis of the N-glycan precursor (dolichol lipid-linked oligosaccharide, LLO) and transfer to a nascent protein	32	1.85	1	0.853	1	RFT1
Antigen Activates B Cell Receptor Leading to Generation of Second Messengers	32	1.85	1	0.853	1	CBLB
PI3K events in ERBB4 signaling	103	5.97	4	0.856	1	TNRC6A,FGFR1,FOXO3,PIK3R2
PIP3 activates AKT signaling	103	5.97	4	0.856	1	TNRC6A,FGFR1,FOXO3,PIK3R2
PI-3K cascade	103	5.97	4	0.856	1	TNRC6A,FGFR1,FOXO3,PIK3R2
Potassium Channels	103	5.97	4	0.856	1	KCNG2,GABBR1,KCNB1,KCNN2
PI3K/AKT Signaling in Cancer	103	5.97	4	0.856	1	TNRC6A,FGFR1,FOXO3,PIK3R2
PI3K events in ERBB2 signaling	103	5.97	4	0.856	1	TNRC6A,FGFR1,FOXO3,PIK3R2
Metabolism of nucleotides	81	4.69	3	0.857	1	PFAS,NT5C2,DPYD
RNA Polymerase III Transcription	33	1.91	1	0.861	1	POLR2E
RNA Polymerase III Transcription Initiation	33	1.91	1	0.861	1	POLR2E
Elongation arrest and recovery	33	1.91	1	0.861	1	POLR2E
HIV-1 elongation arrest and recovery	33	1.91	1	0.861	1	POLR2E
Pausing and recovery of HIV-1 elongation	33	1.91	1	0.861	1	POLR2E
Complement cascade	33	1.91	1	0.861	1	CD55
Inwardly rectifying K+ channels	33	1.91	1	0.861	1	GABBR1
RNA Polymerase III Abortive And Retractive Initiation	33	1.91	1	0.861	1	POLR2E
Signal amplification	33	1.91	1	0.861	1	GNAI1
RNA Polymerase I, RNA Polymerase III, and Mitochondrial Transcription	59	3.42	2	0.864	1	TAF1C,POLR2E
Formation of the Early Elongation Complex	34	1.97	1	0.869	1	POLR2E
Formation of the HIV-1 Early Elongation Complex	34	1.97	1	0.869	1	POLR2E
Sema4D in semaphorin signaling	34	1.97	1	0.869	1	RHOA
Activation of Kainate Receptors upon glutamate binding	34	1.97	1	0.869	1	GRIK1
Thrombin signalling through proteinase activated receptors (PARs)	34	1.97	1	0.869	1	F2
Peptide hormone metabolism	60	3.48	2	0.871	1	EXOC4,DPP4
GAB1 signalosome	106	6.14	4	0.871	1	TNRC6A,FGFR1,FOXO3,PIK3R2
Degradation of collagen	61	3.54	2	0.877	1	COL11A1,FURIN
Neurotransmitter Release Cycle	35	2.03	1	0.877	1	SYT1
Signal transduction by L1	35	2.03	1	0.877	1	FGFR1
Post NMDA receptor activation events	35	2.03	1	0.877	1	GRIN2A
DAG and IP3 signaling	35	2.03	1	0.877	1	PDE1C
p75 NTR receptor-mediated signalling	85	4.93	3	0.878	1	NGEF,SORCS3,RHOA
Regulation of actin dynamics for phagocytic cup formation	62	3.59	2	0.882	1	MYO9B,ELMO1
Opioid Signalling	86	4.98	3	0.883	1	PDE1C,GNAI1,PDE4B
Fcgamma receptor (FCGR) dependent phagocytosis	86	4.98	3	0.883	1	MYO9B,ELMO1,PIK3R2
Mitotic Prophase	36	2.09	1	0.884	1	VRK2
Platelet Aggregation (Plug Formation)	36	2.09	1	0.884	1	F2
Cell Cycle Checkpoints	131	7.59	5	0.884	1	RPA3,PSMA5,ANAPC4,MAD1L1,RFC2
Stimuli-sensing channels	63	3.65	2	0.888	1	NEDD4L,CLCN3
ER-Phagosome pathway	63	3.65	2	0.888	1	HLA-B,PSMA5
Class B/2 (Secretin family receptors)	87	5.04	3	0.888	1	PTCH1,CD55,WNT3
PLC-gamma1 signalling	37	2.14	1	0.891	1	PDE1C
EGFR interacts with phospholipase C-gamma	37	2.14	1	0.891	1	PDE1C
Factors involved in megakaryocyte development and platelet production	155	8.98	6	0.893	1	KLC1,DOCK8,ZFPM2,CARMIL1,JMJD1C,DOCK4
Constitutive PI3K/AKT Signaling in Cancer	89	5.16	3	0.897	1	FGFR1,FOXO3,PIK3R2
PLCG1 events in ERBB2 signaling	38	2.2	1	0.897	1	PDE1C
Post-translational protein modification	200	11.6	8	0.902	1	GALNT12,F2,SEMA6D,ST3GAL3,FURIN,RFT1,GALNT1,GALNT10
FRS2-mediated cascade	39	2.26	1	0.903	1	FGFR1
Activation of NMDA receptor upon glutamate binding and postsynaptic events	39	2.26	1	0.903	1	GRIN2A
Autodegradation of Cdh1 by Cdh1:APC/C	68	3.94	2	0.912	1	PSMA5,ANAPC4
Cyclin D associated events in G1	41	2.38	1	0.914	1	RBL2
G1 Phase	41	2.38	1	0.914	1	RBL2
RNA Polymerase II Promoter Escape	41	2.38	1	0.914	1	POLR2E
RNA Polymerase II Transcription Pre-Initiation And Promoter Opening	41	2.38	1	0.914	1	POLR2E
RNA Polymerase II Transcription Initiation	41	2.38	1	0.914	1	POLR2E
RNA Polymerase II Transcription Initiation And Promoter Clearance	41	2.38	1	0.914	1	POLR2E
Negative regulation of FGFR signaling	41	2.38	1	0.914	1	FGFR1
HIV-1 Transcription Initiation	41	2.38	1	0.914	1	POLR2E
RNA Polymerase II HIV-1 Promoter Escape	41	2.38	1	0.914	1	POLR2E
Kinesins	41	2.38	1	0.914	1	KLC1
Meiosis	117	6.78	4	0.915	1	RPA3,MSH5,STAG1,SYNE1
tRNA Aminoacylation	42	2.43	1	0.919	1	PPA2
Interleukin-2 signaling	42	2.43	1	0.919	1	PIK3R2
Synthesis of DNA	95	5.51	3	0.92	1	RPA3,PSMA5,RFC2
Transport of glucose and other sugars, bile salts and organic acids, metal ions and amine compounds	95	5.51	3	0.92	1	SLC6A9,SLC13A1,SLC39A8
Neuronal System	292	16.9	12	0.924	1	GNAI1,GRIN2A,CHRNA5,CACNA2D2,KCNG2,GABBR1,CHRNA3,GRIK1,SYT1,CACNB2,KCNB1,KCNN2
APC/C:Cdc20 mediated degradation of Securin	71	4.12	2	0.924	1	PSMA5,ANAPC4
Translocation of GLUT4 to the Plasma Membrane	71	4.12	2	0.924	1	EXOC4,PRKAG2
Telomere Maintenance	72	4.17	2	0.927	1	RPA3,RFC2
S Phase	122	7.07	4	0.93	1	RPA3,PSMA5,STAG1,RFC2
mRNA Splicing - Minor Pathway	45	2.61	1	0.933	1	POLR2E
Tat-mediated elongation of the HIV-1 transcript	45	2.61	1	0.933	1	POLR2E
Formation of HIV-1 elongation complex containing HIV-1 Tat	45	2.61	1	0.933	1	POLR2E
HIV-1 Transcription Elongation	45	2.61	1	0.933	1	POLR2E
NRAGE signals death through JNK	45	2.61	1	0.933	1	NGEF
Elastic fibre formation	45	2.61	1	0.933	1	FURIN
Chromosome Maintenance	124	7.19	4	0.935	1	RPA3,STAG1,RFC2,SYNE1
RNA Polymerase II Transcription Elongation	46	2.67	1	0.936	1	POLR2E
Formation of RNA Pol II elongation complex	46	2.67	1	0.936	1	POLR2E
Formation of HIV-1 elongation complex in the absence of HIV-1 Tat	46	2.67	1	0.936	1	POLR2E
Cdc20:Phospho-APC/C mediated degradation of Cyclin A	76	4.4	2	0.94	1	PSMA5,ANAPC4
APC/C:Cdh1 mediated degradation of Cdc20 and other APC/C:Cdh1 targeted proteins in late mitosis/early G1	76	4.4	2	0.94	1	PSMA5,ANAPC4
APC/C:Cdc20 mediated degradation of mitotic proteins	76	4.4	2	0.94	1	PSMA5,ANAPC4
Meiotic Synapsis	76	4.4	2	0.94	1	STAG1,SYNE1
TRAF6 mediated induction of NFkB and MAP kinases upon TLR7/8 or 9 activation	76	4.4	2	0.94	1	MEF2C,TWF2
DNA Replication	102	5.91	3	0.941	1	RPA3,PSMA5,RFC2
Downstream signaling of activated FGFR	150	8.69	5	0.941	1	PDE1C,TNRC6A,FGFR1,FOXO3,PIK3R2
Activation of APC/C and APC/C:Cdc20 mediated degradation of mitotic proteins	77	4.46	2	0.943	1	PSMA5,ANAPC4
Toll Like Receptor 7/8 (TLR7/8) Cascade	77	4.46	2	0.943	1	MEF2C,TWF2
MyD88 dependent cascade initiated on endosome	77	4.46	2	0.943	1	MEF2C,TWF2
Regulation of activated PAK-2p34 by proteasome mediated degradation	48	2.78	1	0.944	1	PSMA5
Cross-presentation of soluble exogenous antigens (endosomes)	48	2.78	1	0.944	1	PSMA5
Ion channel transport	128	7.42	4	0.945	1	NEDD4L,ATP2A2,CLCN3,ATP2B2
Antigen processing-Cross presentation	78	4.52	2	0.946	1	HLA-B,PSMA5
Ubiquitin-dependent degradation of Cyclin D1	49	2.84	1	0.947	1	PSMA5
CDK-mediated phosphorylation and removal of Cdc6	49	2.84	1	0.947	1	PSMA5
Ubiquitin-dependent degradation of Cyclin D	49	2.84	1	0.947	1	PSMA5
Regulation of ornithine decarboxylase (ODC)	49	2.84	1	0.947	1	PSMA5
Inositol phosphate metabolism	49	2.84	1	0.947	1	IMPA2
Toll Like Receptor 9 (TLR9) Cascade	79	4.58	2	0.949	1	MEF2C,TWF2
Vpu mediated degradation of CD4	50	2.9	1	0.95	1	PSMA5
DNA Replication Pre-Initiation	80	4.64	2	0.951	1	RPA3,PSMA5
M/G1 Transition	80	4.64	2	0.951	1	RPA3,PSMA5
Immunoregulatory interactions between a Lymphoid and a non-Lymphoid cell	80	4.64	2	0.951	1	HLA-B,RAET1E
Signaling by FGFR in disease	178	10.3	6	0.951	1	PDE1C,MYO18A,TNRC6A,FGFR1,FOXO3,PIK3R2
Interleukin-3, 5 and GM-CSF signaling	51	2.96	1	0.953	1	PIK3R2
Generic Transcription Pathway	434	25.2	18	0.954	1	ESR2,ESRRG,NEDD4L,ZNF398,NR1D2,ZNF568,ZNF19,ZKSCAN3,MED27,ESRRB,MAML3,ZNF600,RNF111,ZNF615,THRB,TRIM33,MED8,ZKSCAN8
Ubiquitin Mediated Degradation of Phosphorylated Cdc25A	52	3.01	1	0.956	1	PSMA5
p53-Independent DNA Damage Response	52	3.01	1	0.956	1	PSMA5
p53-Independent G1/S DNA damage checkpoint	52	3.01	1	0.956	1	PSMA5
SCF-beta-TrCP mediated degradation of Emi1	53	3.07	1	0.958	1	PSMA5
Autodegradation of the E3 ubiquitin ligase COP1	53	3.07	1	0.958	1	PSMA5
Regulation of APC/C activators between G1/S and early anaphase	84	4.87	2	0.96	1	PSMA5,ANAPC4
Meiotic Recombination	84	4.87	2	0.96	1	RPA3,MSH5
Stabilization of p53	54	3.13	1	0.961	1	PSMA5
Destabilization of mRNA by AUF1 (hnRNP D0)	54	3.13	1	0.961	1	PSMA5
Assembly of collagen fibrils and other multimeric structures	54	3.13	1	0.961	1	COL11A1
NGF signalling via TRKA from the plasma membrane	207	12	7	0.961	1	PDE1C,TNRC6A,FGFR1,MEF2C,FOXO3,RHOA,PIK3R2
Signaling by FGFR	162	9.39	5	0.963	1	PDE1C,TNRC6A,FGFR1,FOXO3,PIK3R2
Vif-mediated degradation of APOBEC3G	55	3.19	1	0.963	1	PSMA5
MAP kinase activation in TLR cascade	55	3.19	1	0.963	1	MEF2C
Downstream signal transduction	163	9.45	5	0.964	1	PDE1C,TNRC6A,FGFR1,FOXO3,PIK3R2
Heparan sulfate/heparin (HS-GAG) metabolism	56	3.25	1	0.965	1	EXT1
Signaling by ERBB2	164	9.51	5	0.965	1	PDE1C,TNRC6A,FGFR1,FOXO3,PIK3R2
DAP12 signaling	164	9.51	5	0.965	1	PDE1C,TNRC6A,FGFR1,FOXO3,PIK3R2
Signaling by PDGF	189	11	6	0.967	1	PDE1C,TNRC6A,FGFR1,FURIN,FOXO3,PIK3R2
CDT1 association with the CDC6:ORC:origin complex	57	3.3	1	0.967	1	PSMA5
Signaling by SCF-KIT	142	8.23	4	0.969	1	TNRC6A,FGFR1,FOXO3,PIK3R2
APC/C-mediated degradation of cell cycle proteins	89	5.16	2	0.969	1	PSMA5,ANAPC4
Regulation of mitotic cell cycle	89	5.16	2	0.969	1	PSMA5,ANAPC4
SCF(Skp2)-mediated degradation of p27/p21	58	3.36	1	0.969	1	PSMA5
p53-Dependent G1/S DNA damage checkpoint	59	3.42	1	0.971	1	PSMA5
p53-Dependent G1 DNA Damage Response	59	3.42	1	0.971	1	PSMA5
Regulation of Apoptosis	59	3.42	1	0.971	1	PSMA5
Resolution of Sister Chromatid Cohesion	118	6.84	3	0.971	1	MAD1L1,STAG1,PPP2R5C
Collagen biosynthesis and modifying enzymes	62	3.59	1	0.976	1	COL11A1
G1/S DNA Damage Checkpoints	62	3.59	1	0.976	1	PSMA5
TRAF6 Mediated Induction of proinflammatory cytokines	62	3.59	1	0.976	1	MEF2C
RNA Polymerase II Pre-transcription Events	62	3.59	1	0.976	1	POLR2E
Cell death signalling via NRAGE, NRIF and NADE	62	3.59	1	0.976	1	NGEF
Downstream Signaling Events Of B Cell Receptor (BCR)	173	10	5	0.976	1	PSMA5,TNRC6A,FGFR1,FOXO3,PIK3R2
Mitotic Anaphase	198	11.5	6	0.977	1	PSMA5,VRK2,ANAPC4,MAD1L1,STAG1,PPP2R5C
Signalling by NGF	290	16.8	10	0.977	1	PDE1C,TNRC6A,FGFR1,MEF2C,NGEF,FURIN,FOXO3,SORCS3,RHOA,PIK3R2
Assembly of the pre-replicative complex	63	3.65	1	0.977	1	PSMA5
Mitotic Metaphase and Anaphase	199	11.5	6	0.977	1	PSMA5,VRK2,ANAPC4,MAD1L1,STAG1,PPP2R5C
Signaling by the B Cell Receptor (BCR)	199	11.5	6	0.977	1	PSMA5,TNRC6A,CBLB,FGFR1,FOXO3,PIK3R2
Transcription of the HIV genome	64	3.71	1	0.979	1	POLR2E
trans-Golgi Network Vesicle Budding	64	3.71	1	0.979	1	GBF1
Clathrin derived vesicle budding	64	3.71	1	0.979	1	GBF1
Signaling by ERBB4	152	8.81	4	0.98	1	TNRC6A,FGFR1,FOXO3,PIK3R2
Cyclin E associated events during G1/S transition	65	3.77	1	0.98	1	PSMA5
Mitotic Prometaphase	127	7.36	3	0.981	1	MAD1L1,STAG1,PPP2R5C
Activation of NF-kappaB in B Cells	66	3.83	1	0.981	1	PSMA5
Cyclin A:Cdk2-associated events at S phase entry	66	3.83	1	0.981	1	PSMA5
Signaling by EGFR	179	10.4	5	0.981	1	PDE1C,TNRC6A,FGFR1,FOXO3,PIK3R2
Cell surface interactions at the vascular wall	99	5.74	2	0.981	1	F2,PIK3R2
RIG-I/MDA5 mediated induction of IFN-alpha/beta pathways	67	3.88	1	0.982	1	TANK
Signaling by EGFR in Cancer	181	10.5	5	0.982	1	PDE1C,TNRC6A,FGFR1,FOXO3,PIK3R2
Interferon alpha/beta signaling	68	3.94	1	0.983	1	HLA-B
DAP12 interactions	182	10.5	5	0.983	1	PDE1C,TNRC6A,FGFR1,FOXO3,PIK3R2
Switching of origins to a post-replicative state	69	4	1	0.984	1	PSMA5
Orc1 removal from chromatin	69	4	1	0.984	1	PSMA5
Sphingolipid metabolism	70	4.06	1	0.985	1	PRKD1
Separation of Sister Chromatids	186	10.8	5	0.986	1	PSMA5,ANAPC4,MAD1L1,STAG1,PPP2R5C
Removal of licensing factors from origins	71	4.12	1	0.986	1	PSMA5
Regulation of DNA replication	71	4.12	1	0.986	1	PSMA5
Developmental Biology	417	24.2	15	0.986	1	SEMA3E,SEMA3A,TCF4,SEMA6D,FGFR1,MEF2C,CTNNB1,CACNB2,ANK3,FURIN,MED27,CACNA1I,FOXO3,MED8,RHOA
Toll Like Receptor 10 (TLR10) Cascade	74	4.29	1	0.988	1	MEF2C
Toll Like Receptor 5 (TLR5) Cascade	74	4.29	1	0.988	1	MEF2C
MyD88 cascade initiated on plasma membrane	74	4.29	1	0.988	1	MEF2C
Mitotic G1-G1/S phases	140	8.11	3	0.99	1	RPA3,PSMA5,RBL2
Platelet activation, signaling and aggregation	220	12.8	6	0.99	1	DGKI,GNAI1,F2,CALU,RHOA,PIK3R2
L1CAM interactions	112	6.49	2	0.991	1	FGFR1,ANK3
G1/S Transition	113	6.55	2	0.991	1	RPA3,PSMA5
Antigen processing: Ubiquitination & Proteasome degradation	224	13	6	0.992	1	PSMA5,ANAPC4,CUL3,NEDD4L,CBLB,RNF111
Interferon Signaling	173	10	4	0.992	1	HLA-B,HLA-DQA1,HLA-DRB5,HLA-DRB1
MyD88:Mal cascade initiated on plasma membrane	81	4.69	1	0.992	1	MEF2C
Toll Like Receptor TLR1:TLR2 Cascade	81	4.69	1	0.992	1	MEF2C
Toll Like Receptor TLR6:TLR2 Cascade	81	4.69	1	0.992	1	MEF2C
Toll Like Receptor 2 (TLR2) Cascade	81	4.69	1	0.992	1	MEF2C
Respiratory electron transport	82	4.75	1	0.993	1	NDUFA2
Glycosaminoglycan metabolism	118	6.84	2	0.993	1	EXT1,ST3GAL3
MPS VI - Maroteaux-Lamy syndrome	118	6.84	2	0.993	1	EXT1,ST3GAL3
Mucopolysaccharidoses	118	6.84	2	0.993	1	EXT1,ST3GAL3
MPS IX - Natowicz syndrome	118	6.84	2	0.993	1	EXT1,ST3GAL3
MPS IIIB - Sanfilippo syndrome B	118	6.84	2	0.993	1	EXT1,ST3GAL3
MPS I - Hurler syndrome	118	6.84	2	0.993	1	EXT1,ST3GAL3
MPS II - Hunter syndrome	118	6.84	2	0.993	1	EXT1,ST3GAL3
MPS VII - Sly syndrome	118	6.84	2	0.993	1	EXT1,ST3GAL3
MPS IV - Morquio syndrome A	118	6.84	2	0.993	1	EXT1,ST3GAL3
MPS IIIC - Sanfilippo syndrome C	118	6.84	2	0.993	1	EXT1,ST3GAL3
MPS IV - Morquio syndrome B	118	6.84	2	0.993	1	EXT1,ST3GAL3
MPS IIIA - Sanfilippo syndrome A	118	6.84	2	0.993	1	EXT1,ST3GAL3
MPS IIID - Sanfilippo syndrome D	118	6.84	2	0.993	1	EXT1,ST3GAL3
Integrin cell surface interactions	85	4.93	1	0.994	1	ITGA11
Collagen formation	85	4.93	1	0.994	1	COL11A1
M Phase	233	13.5	6	0.994	1	PSMA5,VRK2,ANAPC4,MAD1L1,STAG1,PPP2R5C
Asparagine N-linked glycosylation	86	4.98	1	0.994	1	RFT1
Hemostasis	511	29.6	18	0.994	1	SLC8A3,DGKI,GNAI1,F2,KLC1,DOCK8,ZFPM2,CALU,ATP2A2,GUCY1A2,CARMIL1,PRKG1,JMJD1C,ATP2B2,PPP2R5C,DOCK4,RHOA,PIK3R2
TRIF-mediated TLR3/TLR4 signaling	87	5.04	1	0.995	1	MEF2C
Toll-Like Receptors Cascades	123	7.13	2	0.995	1	MEF2C,TWF2
MyD88-independent cascade	88	5.1	1	0.995	1	MEF2C
Toll Like Receptor 3 (TLR3) Cascade	88	5.1	1	0.995	1	MEF2C
Regulation of mRNA Stability by Proteins that Bind AU-rich Elements	88	5.1	1	0.995	1	PSMA5
Platelet degranulation	89	5.16	1	0.995	1	CALU
Extracellular matrix organization	157	9.1	3	0.995	1	COL11A1,MMP16,FURIN
Apoptosis	158	9.16	3	0.996	1	PSMA5,MAPT,CTNNB1
Mitotic M-M/G1 phases	266	15.4	7	0.996	1	RPA3,PSMA5,VRK2,ANAPC4,MAD1L1,STAG1,PPP2R5C
G alpha (s) signalling events	127	7.36	2	0.996	1	PDE8B,PDE4B
Class I MHC mediated antigen processing & presentation	267	15.5	7	0.996	1	HLA-B,PSMA5,ANAPC4,CUL3,NEDD4L,CBLB,RNF111
Axon guidance	292	16.9	8	0.996	1	SEMA3E,SEMA3A,SEMA6D,FGFR1,CACNB2,ANK3,CACNA1I,RHOA
HIV Life Cycle	128	7.42	2	0.996	1	XRCC6,POLR2E
Metabolism of amino acids and derivatives	190	11	4	0.996	1	PSMA5,CKB,IVD,PSPH
Response to elevated platelet cytosolic Ca2+	94	5.45	1	0.996	1	CALU
Transport of inorganic cations/anions and amino acids/oligopeptides	96	5.56	1	0.997	1	SLC8A3
Phospholipid metabolism	135	7.82	2	0.997	1	PIP5K1B,PIK3R2
Activated TLR4 signalling	100	5.8	1	0.998	1	MEF2C
Respiratory electron transport, ATP synthesis by chemiosmotic coupling, and heat production by uncoupling proteins.	101	5.85	1	0.998	1	NDUFA2
Fatty acid, triacylglycerol, and ketone body metabolism	139	8.06	2	0.998	1	GPD2,PRKAG2
Toll Like Receptor 4 (TLR4) Cascade	103	5.97	1	0.998	1	MEF2C
Host Interactions of HIV factors	141	8.17	2	0.998	1	PSMA5,ELMO1
RNA Polymerase II Transcription	107	6.2	1	0.998	1	POLR2E
Late Phase of HIV Life Cycle	108	6.26	1	0.998	1	POLR2E
Transcription	149	8.64	2	0.999	1	TAF1C,POLR2E
HIV Infection	214	12.4	4	0.999	1	PSMA5,XRCC6,POLR2E,ELMO1
mRNA Splicing	115	6.67	1	0.999	1	POLR2E
mRNA Splicing - Major Pathway	115	6.67	1	0.999	1	POLR2E
G alpha (q) signalling events	188	10.9	3	0.999	1	DGKI,F2,PIK3R2
Signaling by Interleukins	116	6.72	1	0.999	1	PIK3R2
Processing of Capped Intron-Containing Pre-mRNA	119	6.9	1	0.999	1	POLR2E
Membrane Trafficking	203	11.8	3	1	1	EXOC4,PRKAG2,GBF1
Gastrin-CREB signalling pathway via PKC and MAPK	209	12.1	3	1	1	DGKI,F2,PIK3R2
Adaptive Immune System	654	37.9	20	1	1	HLA-B,HLA-DMA,PSMA5,ANAPC4,DYNC1I1,KLC1,TNRC6A,CUL3,NEDD4L,CBLB,RAET1E,FGFR1,HLA-DQA1,PRKG1,FOXO3,HLA-DRB5,RNF111,HLA-DRB1,PPP2R5C,PIK3R2
mRNA Processing	140	8.11	1	1	1	POLR2E
SLC-mediated transmembrane transport	251	14.5	4	1	1	SLC8A3,SLC6A9,SLC13A1,SLC39A8
G alpha (i) signalling events	184	10.7	2	1	1	GNAI1,GABBR1
The citric acid (TCA) cycle and respiratory electron transport	145	8.4	1	1	1	NDUFA2
Cytokine Signaling in Immune system	286	16.6	5	1	1	HLA-B,HLA-DQA1,HLA-DRB5,HLA-DRB1,PIK3R2
Cell Cycle, Mitotic	411	23.8	9	1	1	RPA3,PSMA5,VRK2,ANAPC4,MAD1L1,STAG1,RFC2,RBL2,PPP2R5C
Eukaryotic Translation Termination	178	10.3	1	1	1	ETF1
Nonsense Mediated Decay Independent of the Exon Junction Complex	184	10.7	1	1	1	ETF1
Peptide ligand-binding receptors	192	11.1	1	1	1	F2
Innate Immune System	521	30.2	11	1	1	PDE1C,TNRC6A,MYO9B,FGFR1,MEF2C,CD55,TWF2,TANK,FOXO3,ELMO1,PIK3R2
Nonsense Mediated Decay Enhanced by the Exon Junction Complex	203	11.8	1	1	1	ETF1
Nonsense-Mediated Decay	203	11.8	1	1	1	ETF1
Cell Cycle	508	29.4	10	1	1	RPA3,PSMA5,VRK2,ANAPC4,MAD1L1,STAG1,RFC2,RBL2,SYNE1,PPP2R5C
Metabolism of carbohydrates	258	15	2	1	1	EXT1,ST3GAL3
Transmembrane transport of small molecules	504	29.2	8	1	1	SLC8A3,SLC6A9,NEDD4L,ATP2A2,SLC13A1,CLCN3,SLC39A8,ATP2B2
Translation	249	14.4	1	1	1	ETF1
GPCR ligand binding	415	24.1	5	1	1	PTCH1,F2,GABBR1,CD55,WNT3
Metabolism of mRNA	317	18.4	2	1	1	PSMA5,ETF1
Metabolism of proteins	689	39.9	13	1	1	FKBP9,GALNT12,EXOC4,DPP4,F2,SEMA6D,ARFGEF2,ETF1,ST3GAL3,FURIN,RFT1,GALNT1,GALNT10
Metabolism of RNA	339	19.6	2	1	1	PSMA5,ETF1
Metabolism of lipids and lipoproteins	507	29.4	6	1	1	FADS2,PRKD1,GPD2,PRKAG2,PIP5K1B,PIK3R2
Class A/1 (Rhodopsin-like receptors)	312	18.1	1	1	1	F2
Immune System	1140	66	27	1	1	PDE1C,HLA-B,HLA-DMA,PSMA5,ANAPC4,DYNC1I1,KLC1,TNRC6A,MYO9B,CUL3,NEDD4L,CBLB,RAET1E,FGFR1,HLA-DQA1,MEF2C,CD55,PRKG1,TWF2,TANK,FOXO3,HLA-DRB5,RNF111,HLA-DRB1,ELMO1,PPP2R5C,PIK3R2
Gene Expression	1090	62.9	24	1	1	PSMA5,ESR2,ESRRG,TAF1C,TNRC6A,NEDD4L,ZNF398,NR1D2,ETF1,ZNF568,ZNF19,ZKSCAN3,MED27,ESRRB,MAML3,ZNF600,RNF111,POLR2E,ZNF615,THRB,PPA2,TRIM33,MED8,ZKSCAN8
Disease	945	54.8	17	1	1	PDE1C,MYO18A,PSMA5,TNRC6A,HDAC4,EXT1,FGFR1,XRCC6,ST3GAL3,SYT1,MAML3,FOXO3,POLR2E,ELMO1,NEURL1,PIK3R2,HDAC9
Signaling by GPCR	931	54	13	1	1	PDE1C,DGKI,GNAI1,PTCH1,F2,PDE8B,GABBR1,CD55,NGEF,PDE4B,WNT3,RHOA,PIK3R2
GPCR downstream signaling	812	47.1	9	1	1	DGKI,GNAI1,F2,PDE8B,GABBR1,NGEF,PDE4B,RHOA,PIK3R2
Signal Transduction	1690	97.8	38	1	1	PDE1C,DGKI,ARHGAP15,GNAI1,PSMA5,PTCH1,F2,PDE8B,TNRC6A,MYO9B,RPTOR,HDAC4,GABBR1,NEDD4L,ITGA11,FGFR1,PRKAG2,MEF2C,GMIP,RHOJ,CD55,CTNNB1,ST3GAL3,NGEF,FURIN,TWF2,MAML3,FOXO3,PDE4B,RNF111,SORCS3,WNT3,PPP2R5C,TRIM33,NEURL1,RHOA,PIK3R2,HDAC9
Metabolism	1490	86.2	22	1	1	GNAI1,PSMA5,FADS2,PRKD1,CACNA2D2,KCNG2,PFAS,GPD2,EXT1,CKB,NT5C2,PRKAG2,IMPA2,ST3GAL3,CACNB2,KCNB1,DPYD,IVD,PSPH,PIP5K1B,NDUFA2,PIK3R2
