# Supplementary material for: Digestive Neurobiology in Autism: From Enteric and Central Nervous System Interactions to Shared Genetic Pathways
Source: Int J Mol Sci. 2025 Oct 1;26(19):9580. doi: 10.3390/ijms26199580 (PMC12525051; doi:10.3390/ijms26199580)
Supplement: Supplementary file 1 [file ijms-26-09580-s001.zip › supplemental table S9.xlsx]

## Sheet: גיליון1
Pathway	Total	Expected	Hits	P.Value	FDR	Genes	function
YNGTTNNNATT_UNKNOWN	365	10	26	9.25e-06	0.00767	MAGI1,PDE1C,SEMA3A,THSD4,ESRRG,EXOC4,PKP4,BEND4,CNTNAP2,ZFPM2,CBLB,ATP2A2,CITED1,ZNF638,CNOT1,CALD1,CTNND1,SOX5,MAML3,TSHZ3,JMJD1C,NFIX,NTRK3,ELMO1,THRB,DOCK4	Genes with 3'UTR containing motif YNGTTNNNATT. Motif does not match any known transcription factor
V$P300_01	249	6.84	20	1.83e-05	0.00767	KMT2A,RERE,FOXP1,ESRRG,TNRC6A,OLFM4,ANKS1B,DMTF1,GATB,FGFR1,PRKAG2,CACNB2,FURIN,MAML3,BCL11A,SRPK2,ELMO1,WNT3,PREX1,ZNF800	Genes with 3'UTR containing motif NNNGGGAGTNNNNS which matches annotation for PCAF: p300/CBP-associated factor - transcriptional co-activator associated with p53 - involved in cell growth/differentiation.
TAGCTTT,MIR-9	236	6.48	18	9.36e-05	0.0256	MAGI1,KLC1,ZFPM2,CNTN4,FXR1,MMP16,ETF1,CREB5,MEF2C,CALD1,KCNN2,SORCS3,NEGR1,THRB,TRIM33,BCL11B,AFF3,SREK1IP1	Genes having at least one occurence of the motif TAGCTTT in their 3' untranslated region. The motif represents putative target (that is, seed match) of human mature miRNA hsa-miR-9* (v7.1 miRBase). miR-9 is highly expressed in human brain, and suggested to be involved in neuronal differentiation.
AACTTT_UNKNOWN	1890	51.9	78	0.000123	0.0256	MAGI1,NPAS3,KMT2D,MYO18A,KMT2A,DGKI,GNAI1,SEMA3A,GIGYF2,NCOA5,ESRRG,UTY,KIZ,PTCH1,PLCL1,TCF4,DYNC1I1,CLSTN2,CUL3,CNTNAP2,HDAC4,PPM1E,ZFPM2,CNTN4,CBLB,SEMA6D,ANKS1B,MMP16,EXT1,ZNF804A,CITED1,LDB1,ARID1B,EIF1AY,PRPF3,FGFR1,PRKAG2,AUTS2,ETF1,CREB5,MEF2C,GRIK1,DDX3Y,CALD1,CTNND1,SOX5,IMPA2,CTNNB1,STAG1,NTM,CACNB2,ANK3,PTPRF,CADPS,MAML3,BCL11A,FOXO3,PDE4B,SEMA3F,KCNN2,SORCS3,PPP2R2B,NTRK3,SYNE1,ELMO1,…	Genes having at least one occurrence of the highly conserved motif M17 AACTTT in the regions spanning 4 kb centered on their transcription starting sites [-2kb,+2kb]. The motif does not match any known transcription factor binding site.
TGAATGT,MIR-181A,MIR-181B,MIR-181C,MIR-181D	484	13.3	28	0.000173	0.0289	AKAP6,FOXP1,MAPT,CACNA2D2,CUL3,CNTNAP2,CNTN4,CBLB,ATP2A2,ARFGEF2,ETF1,DDX3Y,SOX5,STAG1,CACNB2,PLCL2,BCL11A,GID4,SRPK2,NEGR1,SYNE1,ZNF615,NOVA1,THRB,ATP2B2,BRWD1,MED8,ZNF800	In humans miRNA-181 is involved in mechanisms of immunity.
V$OCT1_03	230	6.32	17	0.000212	0.0291	RPA3,SEMA3A,TCF4,BEND4,ANKS1B,CREB5,MEF2C,SOX5,PRKG1,FOXO3,RFT1,KDM4A,PPP2R2B,NFIX,TMOD3,HDAC9,TLK1	Genes with 3'UTR containing motif NNNRTAATNANNN which matches annotation for POU2F1: POU domain, class 2, transcription factor 1 - Transcription factor that binds to the octamer motif (5'-ATTTGCAT-3') and activates the promoters of the genes for some small nuclear RNAs (snRNA) and of genes such as those for histone H2B and immunoglobulins. Modulates transcription transactivation by NR3C1, AR and …
CAGTATT,MIR-200B,MIR-200C,MIR-429	469	12.9	27	0.000244	0.0291	MSL2,ESRRG,PLCL1,PPM1E,ZFPM2,CNTN4,SEMA6D,FXR1,CALU,ATP2A2,CACNA1C,CREB5,DDX3Y,NGEF,SYT1,ANK3,SEMA3F,NEGR1,NOVA1,PPP2R5C,BRWD1,TRIM33,BCL11B,AMBRA1,GLI3,RHOA,AFF3	miRNAs that balance epithelial-to-mesenchymal and prolifereation
AAGCCAT,MIR-135A,MIR-135B	335	9.2	21	0.000393	0.0307	MSL2,SYNGAP1,PDE8B,BSN,SEMA6D,CREB5,MEF2C,DDX3Y,ANK3,CTTNBP2,BCL11A,NEGR1,THRB,ATP2B2,PPP2R5C,BRWD1,BCL11B,NEURL1,PIK3R2,RNF144A,TLK1	Both miRNAs are involved in inflammatory diseases, miRNA-135a regulates sterss reactions - including regulation of HT1A-5.
ATGTTAA,MIR-302C	243	6.68	17	0.000405	0.0307	MAGI1,KMT2E,FOXP1,ZFPM2,FXR1,ZMIZ1,ARID1B,CREB5,DDX3Y,CADM2,SNAP91,BCL11A,GID4,NFIX,WNT3,PCDH9,PPA2	miR-302 plays an important role in diverse biological processes, including the pluripotency of human embryonic stem cells (hESCs), self-renewal and reprogramming
ATGTACA,MIR-493	314	8.63	20	0.000439	0.0307	DGKI,ESRRG,EFL1,SLC22A23,ATP2A2,ZMIZ1,ZNF804A,ARID1B,ETF1,MEF2C,CTNND1,MAML3,GBF1,SORCS3,SRPK2,SYNE1,PREX1,PPP2R5C,AFF3,ZNF800	miRNA-493 is involved in neurotrophic pathways, like NGF. It also regulates metabolism progresses.
V$GATA1_03	245	6.73	17	0.000445	0.0307	FBXL18,ARHGAP15,FOXP1,GABBR1,ZFPM2,BSN,MMP16,CREB5,MEF2C,SOX5,FURIN,MAML3,KCNN2,TNXB,PPP1R16A,PCDH9,DNAH11	transcription factor binding site of GATA1 - TF expresses in hematopoetic cells and plays an important role in their development and function.
AAGCAAT,MIR-137	223	6.13	16	0.000451	0.0307	NREP,KMT2A,GRIN2A,ESRRG,CUL3,PPM1E,BSN,MMP16,MGAT5B,ST3GAL3,SYT1,FURIN,CADPS,MAML3,NOVA1,TRIM33	MiR-137 has a critical regulatory role in brain function, with several reports displaying an association with proliferation and differentiation during development.
GCANCTGNY_V$MYOD_Q6	924	25.4	43	0.000478	0.0307	NRGN,SLC8A3,MAGI1,MYO18A,KMT2A,RPA3,KMT2E,ENOX1,GRIN2A,GIGYF2,PKP4,NEDD4L,ATP2A2,ZMIZ1,LDB1,FGFR1,PRKAG2,AUTS2,ETF1,GMIP,CADM2,SOX5,CACNB2,ABCB9,PPP1R16B,CADPS,LRFN5,HLA-DRB5,KCNN2,PARD3B,HLA-DRB1,SRPK2,NTRK3,NEGR1,SYNE1,NOVA1,WNT3,PCDH9,CLCN3,MED8,NEURL1,HDAC9,CAMKV	Genes with 3'UTR containing motif GCANCTGNY which matches annotation for MYOD1: myogenic factor 3 - regulates muscle cell differentiation by inducing cell cycle arrest, a prerequisite for myogenic initiation. The protein is also involved in muscle regeneration.
V$CART1_01	226	6.21	16	0.000522	0.0312	ESRRG,PTCH1,BEND4,TNRC6A,PPM1E,ZFPM2,ANKS1B,CREB5,MEF2C,CALD1,CADM2,SOX5,LRFN5,BCL11A,NFIX,WNT3	TF binding site of cartilage paired-class homeoprotein 1 - Most probably regulates the expression of genes involved in the development of mesenchyme-derived craniofacial structures. Early on in development, it plays a role in forebrain mesenchyme survival. May also induce epithelial to mesenchymal transition (EMT) through the expression of SNAI1.
V$PBX1_01	252	6.92	17	0.000613	0.0341	KMT2A,MSL2,RPA3,ARHGAP15,FEZ1,BEND4,SLC6A9,ZFPM2,NEDD4L,ZMIZ1,SLC13A1,CALD1,SYT1,DPYD,CSRNP3,TMOD3,HDAC9
TTGTTT_V$FOXO4_01	2060	56.6	80	0.000695	0.0344	NREP,MAGI1,NPAS3,MYO18A,KMT2A,MSL2,KMT2E,FOXP1,SEMA3A,RTN1,ESRRG,GPR141,ZSCAN9,PTCH1,PRKD1,EXOC4,TCF4,CACNA2D2,CLSTN2,CTR9,TNRC6A,PKD1L3,ZFPM2,BSN,OLFM4,CBLB,SEMA6D,ANKS1B,FXR1,EXT1,ATP2A2,ZNF804A,CITED1,CKB,LDB1,GATB,ARID1B,NT5C2,CNOT1,GUCY1A2,SLC13A1,PRKAG2,SLC30A9,SDK1,CREB5,MEF2C,TFB1M,CADM2,CTNND1,SOX5,CTNNB1,ADTRP,STAG1,ANK3,MED27,LRFN5,MAML3,JMJD1C,RNF111,KCNN2,RBL2,ZFYVE1,PPP2R2B,NFIX,SRP…	TF binding site of FOXO4 - regulates many cellular pathways, including oxidative stress signaling, longevity, insulin signaling, cell cycle progression and apoptosis.
V$SRY_02	255	7.01	17	0.0007	0.0344	NREP,MYO18A,ARHGAP15,ESRRG,TCF4,TNRC6A,LDB1,SLC13A1,SOX5,CTNNB1,MAML3,KCNN2,ZFYVE1,PPP2R2B,NFIX,CSRNP3,MED8	initiation of male sex determination
GTGGTGA,MIR-197	72	1.98	8	0.000779	0.0362	SYNGAP1,SPPL3,USP4,PPM1E,TTLL7,ETF1,CTNND1,GATAD2B	regulates cell proliferation, migration, and inflammation in chondrocytes
V$CP2_01	260	7.14	17	0.000869	0.0382	SLC8A3,KMT2E,RTN1,PSMA5,CLSTN2,RBM6,DMTF1,CITED1,CALD1,CADM2,RNF111,KCNN2,PPP2R2B,TNXB,WNT3,RHOA,HDAC9	plays multifaceted role in chemoresistance, epithelial-mesenchymal transition (EMT), allergic response, inflammation, and AD
V$SOX5_01	265	7.28	17	0.00107	0.0448	ARHGAP15,RERE,SEMA3A,ESRRG,PTCH1,TCF4,LDB1,SLC13A1,AUTS2,SOX5,CTNNB1,ANK3,MAML3,BCL11A,ZFYVE1,PPP2R2B,NOVA1	regulation of embryonic development and in the determination of the cell fate
CTGCAGY_UNKNOWN	765	21	36	0.00114	0.0455	NRGN,MYO18A,KMT2E,GNAI1,FOXP1,GRIN2A,MAPT,ESRRG,PTCH1,DMTF1,CITED1,FGFR1,CADM2,CTNND1,STAG1,CACNB2,ANK3,LRFN5,BCL11A,TSHZ3,FOXO3,JMJD1C,PIP5K1B,KCNN2,PPP2R2B,NFIX,TNXB,ELMO1,NOVA1,PCDH9,PPP2R5C,FAM193A,KDM3B,CSRNP3,RHOA,HDAC9
CCATCCA,MIR-432	60	1.65	7	0.00123	0.0469	PPM1E,COL11A1,PCGF3,ABCB9,FURIN,PRKG1,NTRK3	neurogenesis, neuroplasticity, synaptic function, regulation of genes of development and function of adipocytes, regulation of inflammation, hormonal pathways including HPA
TGTTTAC,MIR-30A-5P,MIR-30C,MIR-30D,MIR-30B,MIR-30E-5P	579	15.9	29	0.00137	0.0497	KMT2A,ERLIN1,SEMA3A,GIGYF2,ESRRG,SBK1,TNRC6A,SLC6A9,BSN,NEDD4L,CBLB,CALU,ATP2A2,TTLL7,MAGI2,NEK4,CACNB2,FBXL17,CADPS,PIP5K1B,GLCCI1,SORCS3,GALNT1,TNXB,ATP2B2,BRWD1,PIK3R2,NAALADL2,HDAC9	The miR-30 family participates in autophagy, apoptosis, oxidative stress, and inflammation through post-transcriptional regulation of target gene proteins
GACTGTT,MIR-212,MIR-132	161	4.42	12	0.00164	0.0554	NREP,SPPL3,FXR1,MMP16,CALU,CREB5,SOX5,PCGF3,FOXO3,NOVA1,PPP2R5C,BRWD1
YTATTTTNR_V$MEF2_02	697	19.2	33	0.00166	0.0554	NREP,SLC8A3,MSL2,DGKI,KMT2E,FOXP1,ESRRG,DYNC1I1,CTR9,CUL3,DOCK8,HDAC4,PPM1E,ZFPM2,ANKS1B,FXR1,CARMIL1,CREB5,GRIK1,TFB1M,CTNND1,PPP1R16B,ESRRB,MAML3,BCL11A,JMJD1C,NFIX,SYNE1,PCDH9,TRIM33,CSRNP3,HDAC9,TLK1
TTTGCAG,MIR-518A-2	210	5.77	14	0.00202	0.0651	MSL2,HDAC4,NEDD4L,ETF1,RASGRP4,CTNNB1,PTPRF,CNNM2,BCL11A,TSHZ3,GID4,SRPK2,NOVA1,SORBS1
SYATTGTG_UNKNOWN	235	6.46	15	0.00217	0.0673	KMT2A,ADAM22,FOXP1,SEMA3A,RTN1,FEZ1,TNRC6A,BSN,CBLB,ANKS1B,MMP16,EXT1,FSCN3,BCL11A,PPP2R5C
V$SOX9_B1	237	6.51	15	0.00236	0.0704	MYO18A,RERE,BSN,FGFR1,SOX5,CTNNB1,PPP1R16B,CADPS,KCNN2,ZFYVE1,PPP2R2B,NFIX,DOCK4,BCL11B,HDAC9
V$CHOP_01	238	6.54	15	0.00246	0.0708	NPAS3,PTCH1,ETF1,MEF2C,RHOJ,CTNND1,CACNB2,MAML3,BCL11A,JMJD1C,KCNN2,SRPK2,NTRK3,PCDH9,KDM3B
TCATCTC,MIR-143	149	4.09	11	0.00273	0.0742	AKAP6,GIGYF2,ESRRG,PPM1E,BSN,CREB5,CADM2,CTNND1,ABCB9,GLI3,NEURL1
V$GATA6_01	265	7.28	16	0.00275	0.0742	FOXP1,ESRRG,KIZ,DOCK8,PPM1E,ZFPM2,BSN,ANKS1B,CREB5,MEF2C,SOX5,CACNB2,ESRRB,PIP5K1B,PCDH9,SORBS1
V$S8_01	245	6.73	15	0.00324	0.0845	NPAS3,FOXP1,SEMA3A,GRIN2A,ESR2,CLSTN2,ZFPM2,ITGA11,ZNF804A,MEF2C,CALD1,CTNND1,SOX5,LRFN5,PPP1R16A
V$FAC1_01	222	6.1	14	0.00336	0.0849	MSRA,FOXP1,SEMA3A,SPPL3,KIZ,TNRC6A,ANKS1B,DMTF1,SOX5,BCL11A,GBF1,NFIX,AFF3,HDAC9
TCTGATA,MIR-361	91	2.5	8	0.00353	0.0849	MAGI1,ZFPM2,SND1,SDK1,NTM,PDE4B,PCDH9,RHOA
ACAACTT,MIR-382	72	1.98	7	0.00356	0.0849	MMP16,ARID1B,DDX3Y,SYT1,SORCS3,NEGR1,BCL11B
V$TCF11_01	253	6.95	15	0.00436	0.101	NREP,KMT2A,GNAI1,RSRC1,MAPT,TMX2,PTCH1,BEND4,TNRC6A,CREB5,JMJD1C,SRPK2,NTRK3,SORBS1,TLK1
CAGNYGKNAAA_UNKNOWN	75	2.06	7	0.00447	0.101	MYO18A,TET2,PRKD1,CACNA2D2,CLSTN2,MED27,AFF3
CTTGTAT,MIR-381	206	5.66	13	0.00461	0.101	MSL2,ZFPM2,MPHOSPH9,SEMA6D,ANKS1B,CACNA1C,ETF1,STAG1,BCL11A,RNF111,GID4,BCL11B,RNF144A
CTGAGCC,MIR-24	231	6.35	14	0.00478	0.103	MAGI1,SBK1,BSN,MMP16,RASGRP4,NEK4,PTPRF,ABCB9,FURIN,DDN,PLCL2,PIP5K1B,KIF21B,TRIM33
V$DBP_Q6	257	7.06	15	0.00504	0.104	KMT2D,RERE,PTCH1,SLC6A9,ANKS1B,SLC13A1,AUTS2,GRIK1,CALD1,ADTRP,TSHZ3,NFIX,SRPK2,PCDH9,AFF3
TGCTTTG,MIR-330	335	9.2	18	0.00532	0.104	SLC8A3,MSL2,GIGYF2,PPM1E,ANKS1B,FGFR1,ETF1,MEF2C,PRKG1,FBXL17,RNF111,SRPK2,GATAD2B,MACROD2,ATP2B2,BRWD1,BCL11B,ZNF800
TGGAAA_V$NFAT_Q4_01	1900	52.1	70	0.00554	0.104	NRGN,NREP,KMT2D,KMT2A,HLA-B,RPA3,RERE,FOXP1,SEMA3A,ENOX1,GIGYF2,ESRRG,PTCH1,PLCL1,PKP4,TCF4,ITIH3,CUL3,CNTNAP2,HDAC4,BSN,NEDD4L,SND1,SEMA6D,EXT1,CALU,ATP2A2,ZMIZ1,CACNA1C,TTLL7,ARID1B,NT5C2,MSH5,PRKAG2,AUTS2,CREB5,MEF2C,GMIP,DDX3Y,DBN1,CALD1,RASGRP4,CADM2,CTNND1,SOX5,IMPA2,STAG1,CACNB2,ESRRB,MAML3,BCL11A,PTPRO,JMJD1C,PDE4B,KCNN2,PPP1R13B,NFIX,SRPK2,TNXB,ELMO1,WNT3,CLCN3,DOCK4,ZKSCAN8,NEURL1,RHOA,…
CACTGTG,MIR-128A,MIR-128B	337	9.26	18	0.00565	0.104	NREP,KMT2A,RERE,PRKD1,CLSTN2,PPM1E,TCF20,SEMA6D,ARID1B,SYT1,ABCB9,FURIN,BCL11A,RGS6,NTRK3,ELMO1,ZKSCAN8,RNF144A
AACATTC,MIR-409-3P	142	3.9	10	0.00584	0.104	FOXP1,HDAC4,GPD2,SEMA6D,CREB5,CTNND1,PTPRF,PDE4B,PCDH9,ZNF800
YCATTAA_UNKNOWN	556	15.3	26	0.00589	0.104	SLC8A3,NPAS3,MSRA,ADAM22,RTN1,ENOX1,ESRRG,PTCH1,USP4,PPM1E,MSH5,ETF1,CREB5,MGAT5B,RHOJ,SOX5,CD55,NTM,FURIN,PPP1R16B,DPYD,TSHZ3,PTPRO,GBF1,NOVA1,CSRNP3
TAAWWATAG_V$RSRFC4_Q2	165	4.53	11	0.00591	0.104	NREP,SLC8A3,DGKI,FOXP1,PTCH1,TCF4,HDAC4,FXR1,LRRC20,SOX5,PCDH9
V$BRN2_01	237	6.51	14	0.00597	0.104	ESRRG,TCF4,ANKS1B,MMP16,ZMIZ1,CACNA1C,CREB5,RHOJ,PPP1R16B,BCL11A,PTPRO,RGS6,ELMO1,CSRNP3
CACTTTG,MIR-520G,MIR-520H	237	6.51	14	0.00597	0.104	NPAS3,EFL1,TNRC6A,CUL3,SLC6A9,CALU,DMTF1,ETF1,DBN1,MAGI2,FURIN,GBF1,ATP2B2,TRIM33
V$OCT1_02	214	5.88	13	0.00631	0.104	NPAS3,FOXP1,SEMA3A,ESRRG,TET2,TCF4,CACNA1C,FGFR1,ANK3,MAML3,THRB,AFF3,HDAC9
V$CEBPDELTA_Q6	240	6.59	14	0.00665	0.104	NREP,RPA3,FOXP1,SEMA3A,PTCH1,CNTNAP2,SEMA6D,ARID1B,CNOT1,SDK1,CARMIL1,CREB5,TSHZ3,FOXO3
V$NFAT_Q4_01	266	7.31	15	0.00686	0.104	NREP,FOXP1,SEMA3A,NEDD4L,EXT1,AUTS2,CREB5,RASGRP4,CADM2,SOX5,STAG1,TSHZ3,SRPK2,RHOA,ZNF800
V$NKX62_Q2	241	6.62	14	0.00689	0.104	GNAI1,BEND4,TNRC6A,ZFPM2,ATP2A2,MEF2C,CALD1,CADM2,LRFN5,BCL11A,RFT1,NFIX,ELMO1,NAALADL2
V$SMAD4_Q6	241	6.62	14	0.00689	0.104	KMT2E,TET2,TCF4,ANKS1B,ATP2A2,LDB1,MEF2C,CALD1,KCNN2,PPP2R2B,NTRK3,WNT3,MACROD2,ZNF800
RNGTGGGC_UNKNOWN	766	21	33	0.00704	0.104	FBXL18,NRGN,SLC8A3,MAGI1,MSL2,RPA3,RERE,FOXP1,GRIN2A,GIGYF2,NCOA5,TET2,PTCH1,PKP4,DYNC1I1,USP4,NT5DC2,PPM1E,GABBR1,CBLB,EXT1,CALU,DMTF1,CKB,CALD1,CADM2,KCNB1,PPP1R16B,MAML3,PPP2R2B,KDM3B,CSRNP3,NEURL1
GTCTTCC,MIR-7	169	4.64	11	0.00705	0.104	NREP,SLC8A3,ESRRG,SLC6A9,GABBR1,SEMA6D,CALU,ATP2B2,AMBRA1,GLI3,RNF144A
AAGCACA,MIR-218	398	10.9	20	0.00706	0.104	KMT2A,MSL2,GNAI1,PKP4,CUL3,TCF20,ZMIZ1,GUCY1A2,DBN1,MAGI2,CADM2,SOX5,PRKG1,CACNA1I,LCORL,ZMIZ2,NFIX,ELMO1,KIF21B,BCL11B
V$MYB_Q5_01	267	7.34	15	0.0071	0.104	NRGN,KMT2D,MYO18A,KMT2E,ESRRG,BEND4,SLC6A9,CNTN4,SEMA6D,CREB5,SOX5,LRFN5,WNT3,PCDH9,ZNF800
YGCGYRCGC_UNKNOWN	319	8.76	17	0.0072	0.104	NRGN,MAGI1,MSL2,MAPT,SGF29,PPM1E,MMP16,ATP2A2,PRKAG2,PALB2,SRR,LRFN5,SORCS3,IMMP2L,TRIM33,NEURL1,RHOA
V$PAX4_04	218	5.99	13	0.00734	0.104	NREP,FOXP1,TCF4,BEND4,TNRC6A,NEDD4L,ANKS1B,AUTS2,MEF2C,CALD1,BCL11A,KDM4A,NFIX
TTANTCA_UNKNOWN	952	26.2	39	0.00799	0.111	SLC8A3,MAGI1,DGKI,RPA3,KMT2E,GNAI1,FOXP1,SEMA3A,RTN1,GRIN2A,ESRRG,KIZ,PTCH1,SPAG16,BEND4,NT5DC2,ZFPM2,NEDD4L,ITGA11,ZMIZ1,GATB,PRPF3,FGFR1,CREB5,DBN1,SOX5,ESRRB,DPYD,TSHZ3,PTPRO,JMJD1C,PPP2R2B,NFIX,SRPK2,PCDH9,TRIM33,CSRNP3,TMOD3,NAALADL2
YATTNATC_UNKNOWN	377	10.4	19	0.00828	0.113	NREP,NPAS3,SEMA3A,PKP4,BEND4,ANKS1B,ATP2A2,SLC13A1,CARMIL1,CREB5,CALD1,SYT1,MED27,PPP2R2B,NFIX,ELMO1,NOVA1,DOCK4,SORBS1
V$PAX8_B	106	2.91	8	0.00879	0.116	NRGN,PTCH1,BEND4,CALD1,TANK,JMJD1C,PPP2R2B,SRPK2
V$E4BP4_01	223	6.13	13	0.00879	0.116	NRGN,NREP,DGKI,ESRRG,BSN,OLFM4,ARID1B,CREB5,PRKG1,FOXO3,JMJD1C,RGS6,NEGR1
V$RORA2_01	151	4.15	10	0.00887	0.116	SEMA3A,BEND4,CITED1,LRRC20,NTM,ESRRB,JMJD1C,SYNE1,KDM3B,HDAC9
TTGCCAA,MIR-182	327	8.98	17	0.00911	0.117	MAGI1,KMT2A,MSL2,PRKD1,EXOC4,PPM1E,GABBR1,FXR1,MMP16,ATP2A2,MEF2C,CADM2,PCGF3,ANK3,BCL11A,FOXO3,ELMO1
V$MYB_Q3	250	6.87	14	0.00937	0.117	NRGN,KMT2D,DGKI,KMT2E,FOXP1,NCOA5,ESRRG,BEND4,CADM2,SOX5,NOVA1,WNT3,PCDH9,ZNF800
TGTYNNNNNRGCARM_UNKNOWN	86	2.36	7	0.00937	0.117	DGKI,PPM1E,CITED1,TSHZ3,ZFYVE1,PPP2R2B,ELMO1
TGTATGA,MIR-485-3P	153	4.2	10	0.00969	0.117	GNAI1,GIGYF2,HDAC4,ANKS1B,MAGI2,PCGF3,ANK3,MAML3,TSHZ3,RHOA
RTTTNNNYTGGM_UNKNOWN	153	4.2	10	0.00969	0.117	FOXP1,FHIT,SLC6A9,CREB5,CALD1,TANK,BCL11A,GID4,NOVA1,CSRNP3
GTGCCAA,MIR-96	303	8.33	16	0.00976	0.117	MAGI1,KMT2A,ERLIN1,CACNA2D2,SLC6A9,EXT1,CACNA1C,LDB1,CTNND1,SOX5,ST3GAL3,JMJD1C,GID4,NOVA1,BRWD1,HDAC9
ATGTCAC,MIR-489	88	2.42	7	0.0106	0.122	RERE,RSU1,DDX3Y,BCL11A,NTRK3,NOVA1,BCL11B
V$CREBP1_01	179	4.92	11	0.0106	0.122	NREP,DGKI,BSN,ARID1B,ZNF638,CREB5,PRKG1,BCL11A,JMJD1C,RGS6,NEGR1
GTGTGAG,MIR-342	68	1.87	6	0.0108	0.122	KMT2A,EFL1,ARID1B,DDX3Y,CTNND1,TRIOBP
ACTGCAG,MIR-17-3P	110	3.02	8	0.0109	0.122	FOXP1,CTR9,RASGRP4,MAML3,TSHZ3,RNF111,PARD3B,MACROD2
V$CDC5_01	256	7.03	14	0.0114	0.122	NREP,FOXP1,ESRRG,CHRNA5,ZFPM2,CACNA1C,CREB5,CALD1,CTNND1,LRFN5,PPP2R2B,NOVA1,BCL11B,GLI3
AAACCAC,MIR-140	111	3.05	8	0.0114	0.122	DPP4,CUL3,HDAC4,CACNA1C,DDX3Y,STAG1,SRR,BCL11A
TGCAAAC,MIR-452	111	3.05	8	0.0114	0.122	MMP16,CACNB2,ANK3,FURIN,TSHZ3,PCDH9,THRB,ATP2B2
ATGAAGG,MIR-205	157	4.31	10	0.0115	0.122	MAGI1,MSL2,ESRRG,DMXL2,ZNF536,CALU,CUEDC2,ETF1,SORBS1,ZNF800
V$TATA_C	283	7.78	15	0.0117	0.122	FOXP1,SEMA3A,RTN1,ESR2,ESRRG,TCF4,PPM1E,CITED1,CUEDC2,SOX5,ADTRP,SRPK2,BCL11B,RHOA,NAALADL2
GTACTGT,MIR-101	257	7.06	14	0.0117	0.122	MAGI1,KMT2A,SYNGAP1,PTCH1,DDX3Y,MAGI2,CACNB2,CTTNBP2,TSHZ3,SRPK2,NEGR1,NOVA1,THRB,CLCN3
CAGTGTT,MIR-141,MIR-200A	310	8.52	16	0.0119	0.122	FOXP1,ESRRG,CUL3,SLC6A9,HDAC4,PPM1E,MMP16,CALU,ATP2A2,SNAP91,SOX5,ST3GAL3,PCGF3,TSHZ3,PCDH9,THRB
CTCTGGA,MIR-520A,MIR-525	158	4.34	10	0.012	0.122	KMT2A,BSN,SEMA6D,MSH5,CADM2,DHRS11,NOVA1,WNT3,TRIM33,BCL11B
YWATTWNNRGCT_UNKNOWN	70	1.92	6	0.0124	0.123	PTCH1,CUL3,ZMIZ1,TANK,TSHZ3,HDAC9
CTACTGT,MIR-199A	183	5.03	11	0.0124	0.123	DGKI,FOXP1,GIGYF2,DPP4,FXR1,ZNF638,RNF111,RBL2,SORCS3,NOVA1,FAM193A
V$HNF3ALPHA_Q6	208	5.72	12	0.0125	0.123	FOXP1,TET2,MEF2C,CALD1,CADM2,ADTRP,TSHZ3,NOVA1,SLC39A8,BCL11B,CSRNP3,AFF3
V$FREAC2_01	260	7.14	14	0.0129	0.125	KMT2E,ENOX1,TET2,PTCH1,EXT1,CALD1,NGEF,SYT1,BCL11A,PPP2R2B,NFIX,ELMO1,BCL11B,MED8
CTTTGCA,MIR-527	235	6.46	13	0.0132	0.127	PRKD1,TNRC6A,ZFPM2,SEMA6D,MEF2C,CALD1,RNF111,SRPK2,NOVA1,WNT3,BCL11B,ZNF800,SREK1IP1
V$PAX4_02	237	6.51	13	0.0141	0.134	ARHGAP15,FOXP1,SEMA3A,TCF4,ITGA11,ATP2A2,ZMIZ1,AUTS2,SOX5,NFIX,PPP1R16A,ELMO1,NAALADL2
V$LYF1_01	264	7.25	14	0.0146	0.134	NRGN,ANXA9,GIGYF2,TCF4,AUTS2,MEF2C,ZKSCAN3,CALD1,IMPA2,PTPRF,FURIN,ZFYVE1,NOVA1,SLC39A8
V$AFP1_Q6	264	7.25	14	0.0146	0.134	FOXP1,PKP4,CNTNAP2,ZFPM2,ANKS1B,ITGA11,CITED1,CREB5,CALD1,DPYD,TANK,LRFN5,LONRF2,AFF3
AAGCACT,MIR-520F	238	6.54	13	0.0146	0.134	KMT2A,KMT2E,DPP4,SLC22A23,SLC6A9,ZFPM2,CREB5,MEF2C,TSHZ3,GATAD2B,NOVA1,ATP2B2,ZNF800
GAGACTG,MIR-452	94	2.58	7	0.0148	0.135	GIGYF2,TCF4,SLC6A9,TCF20,CALU,LDB1,FOXO3
V$HNF3_Q6	189	5.19	11	0.0154	0.139	ATP2A2,SLC13A1,MEF2C,CALD1,CADM2,ADTRP,TSHZ3,NOVA1,SLC39A8,BCL11B,AFF3
WTTGKCTG_UNKNOWN	516	14.2	23	0.0157	0.139	KMT2E,RERE,FOXP1,SEMA3A,TCF4,ANKS1B,CALU,ARID1B,CNOT1,CALD1,CADM2,CTNND1,ESRRB,TANK,MAML3,JMJD1C,GBF1,PPP2R2B,ELMO1,WNT3,MACROD2,AFF3,HDAC9
V$AHR_Q5	215	5.91	12	0.0159	0.139	NRGN,PSMA5,USP4,PALB2,STAG1,SRR,BCL11A,FOXO3,SORCS3,PPP2R2B,BCL11B,RHOA
V$OCT1_04	241	6.62	13	0.016	0.139	FOXP1,NCOA5,PKP4,ZFPM2,CACNA1C,MEF2C,CADM2,SOX5,ANK3,NFIX,GALNT1,BCL11B,HDAC9
WGTTNNNNNAAA_UNKNOWN	547	15	24	0.0164	0.142	NREP,KMT2E,ENOX1,PSMA5,ESRRG,TET2,TCF4,EXT1,LDB1,FGFR1,CREB5,CALD1,PTPRF,LRFN5,MAML3,JMJD1C,PPP2R2B,NOVA1,WNT3,PCDH9,PPP2R5C,KDM3B,ZKSCAN8,HDAC9
V$ER_Q6_01	269	7.39	14	0.0169	0.144	GNAI1,TET2,PKP4,SLC6A9,PPM1E,CNTN4,CKB,CREB5,CALD1,ESRRB,SRPK2,PPP1R16A,WNT3,CSRNP3
V$FOXO4_01	243	6.68	13	0.017	0.144	KMT2E,PTCH1,CACNA2D2,EXT1,CADM2,CADPS,MAML3,RBL2,NTRK3,IMMP2L,BCL11B,MED8,HDAC9
V$HIF1_Q5	244	6.7	13	0.0176	0.147	KMT2E,TET2,CACNA2D2,USP4,NT5DC2,PPM1E,MEF2C,PTPRF,BCL11A,SORCS3,TRIM33,BCL11B,ZNF800
V$RSRFC4_01	245	6.73	13	0.0181	0.15	SLC8A3,DGKI,FOXP1,PTCH1,CUL3,ZFPM2,LRRC20,MEF2C,SOX5,PTPRO,ELMO1,PCDH9,HDAC9
CAGGTA_V$AREB6_01	792	21.8	32	0.0186	0.153	NRGN,SLC8A3,NPAS3,FOXP1,ENOX1,ESR2,ESRRG,WRN,PTCH1,FHIT,HDAC4,NEDD4L,CREB5,CADM2,SOX5,CACNB2,PTPRF,MED27,LRFN5,MAML3,BCL11A,PDE4B,SEMA3F,PPP2R2B,NFIX,SRPK2,CLCN3,RPS6KL1,FAM193A,BCL11B,CSRNP3,NAALADL2
V$ETS_Q4	247	6.79	13	0.0192	0.156	KMT2A,ARHGAP15,FOXP1,SND1,ITGA11,DMTF1,ETF1,FURIN,PPP1R16B,TSHZ3,FOXO3,ELMO1,ZNF800
V$TAL1BETAE47_01	248	6.81	13	0.0198	0.158	KMT2E,FOXP1,GIGYF2,ZFPM2,SEMA6D,MEF2C,CADM2,SOX5,STAG1,MED27,ELMO1,AFF3,TLK1
V$HMGIY_Q6	248	6.81	13	0.0198	0.158	ARHGAP15,FOXP1,CNTN4,NEDD4L,GRIK1,CTNND1,SOX5,SRR,BCL11A,NFIX,NTRK3,NEURL1,CAMKV
V$GATA4_Q3	249	6.84	13	0.0204	0.159	SLC8A3,AKAP6,SEMA3A,ESRRG,BEND4,TNRC6A,NEDD4L,AUTS2,CTNND1,SOX5,PIP5K1B,PPP2R5C,TMOD3
TGTTTGY_V$HNF3_Q6	738	20.3	30	0.0208	0.159	MAGI1,KMT2A,RERE,FOXP1,SEMA3A,RTN1,WRN,PTCH1,TCF4,CNTNAP2,ATP2A2,CITED1,LDB1,ARID1B,CREB5,MEF2C,GRIK1,CALD1,CADM2,SOX5,ADTRP,BCL11A,TSHZ3,SORCS3,PPP2R2B,SRPK2,MACROD2,BCL11B,TMOD3,AFF3
CAGCTG_V$AP4_Q5	1520	41.9	55	0.0209	0.159	SLC8A3,MAGI1,MYO18A,KMT2A,RPA3,FOXP1,GIGYF2,RSRC1,SPPL3,ESRRG,MDK,TCF4,BEND4,CLSTN2,HDAC4,PPM1E,DYSF,CNTN4,NEDD4L,SEMA6D,ZNF398,FXR1,ZMIZ1,DMTF1,TTLL7,ETF1,MEF2C,CADM2,SOX5,CACNB2,ABCB9,CNNM2,PPP1R16B,ESRRB,CADPS,LRFN5,JMJD1C,RNF111,KCNN2,ZFYVE1,RGS6,MANBA,NFIX,NOVA1,PCDH9,PPP2R5C,DOCK4,FAM193A,SORBS1,BCL11B,CSRNP3,NEURL1,TMOD3,HDAC9,CAMKV
GGCACTT,MIR-519E	124	3.41	8	0.0211	0.159	NEDD4L,DDX3Y,FURIN,RBL2,SYNE1,GATAD2B,PPA2,BCL11B
V$PAX6_01	101	2.78	7	0.0212	0.159	TCF4,BEND4,OLFM4,CACNA1C,MAML3,JMJD1C,SRPK2
V$PAX2_01	58	1.59	5	0.0213	0.159	KMT2A,BEND4,ANKS1B,JMJD1C,HDAC9
V$FOXD3_01	199	5.47	11	0.0218	0.159	KMT2E,ATP2A2,CACNA1C,CREB5,MEF2C,CALD1,NFIX,NOVA1,SLC39A8,BCL11B,AFF3
V$NKX25_01	125	3.43	8	0.022	0.159	TCF4,CREB5,MEF2C,MAML3,BCL11A,WNT3,BCL11B,CSRNP3
V$HFH4_01	200	5.5	11	0.0225	0.159	NREP,MAGI1,NPAS3,ESRRG,ANKS1B,ATP2A2,CREB5,MEF2C,ADTRP,NOVA1,BCL11B
TGTGTGA,MIR-377	200	5.5	11	0.0225	0.159	KMT2A,EFL1,PRKD1,CACNA2D2,MMP16,ARID1B,SRPK2,NEGR1,CSRNP3,TRIOBP,HDAC9
V$AP4_Q6	226	6.21	12	0.0225	0.159	HDAC4,ZNF398,ZMIZ1,CACNB2,CNNM2,CADPS,JMJD1C,KCNN2,DOCK4,SORBS1,BCL11B,TMOD3
AATGTGA,MIR-23A,MIR-23B	419	11.5	19	0.0228	0.159	NRGN,MAGI1,MSL2,PKP4,TNRC6A,CUL3,SEMA6D,AUTS2,MEF2C,BCL11A,TSHZ3,KDM4A,PDE4B,PPP1R13B,CLCN3,BRWD1,BCL11B,AMBRA1,TLK1
GTGCCAT,MIR-183	175	4.81	10	0.0228	0.159	FOXP1,PKP4,SLC22A23,PPM1E,ZFPM2,SEMA6D,MEF2C,GATAD2B,CLCN3,PPP2R5C
GCATTTG,MIR-105	175	4.81	10	0.0228	0.159	KMT2A,ERLIN1,PRKD1,NEDD4L,LDB1,CARMIL1,CREB5,MEF2C,CPEB1,GID4
YGCANTGCR_UNKNOWN	126	3.46	8	0.0229	0.159	KMT2E,KIZ,FGFR1,CADM2,LRFN5,GBF1,KCNN2,NOVA1
TGCACTT,MIR-519C,MIR-519B,MIR-519A	448	12.3	20	0.023	0.159	RTN1,EFL1,TNRC6A,CUL3,ZFPM2,CREB5,DDX3Y,CALD1,SOX5,SYT1,GBF1,NKIRAS1,KCNN2,NFIX,GATAD2B,MACROD2,PREX1,BRWD1,CSRNP3,TRIOBP
GCACTTT,MIR-17-5P,MIR-20A,MIR-106A,MIR-106B,MIR-20B,MIR-519D	595	16.3	25	0.0234	0.16	NPAS3,EFL1,SLC22A23,TNRC6A,SLC6A9,HDAC4,ZFPM2,NEDD4L,DMTF1,CREB5,CALD1,CADM2,FURIN,TSHZ3,PTPRO,GBF1,NKIRAS1,RBL2,GID4,GATAD2B,PREX1,ATP2B2,BCL11B,CSRNP3,ZNF800
V$P53_02	254	6.98	13	0.0235	0.16	AKAP6,GRIN2A,ESRRG,MDK,GPD2,CITED1,CALD1,SOX5,CACNB2,BCL11A,NTRK3,BCL11B,PIK3R2
MCAATNNNNNGCG_UNKNOWN	81	2.23	6	0.0239	0.161	RERE,ESRRG,ATP2A2,CNNM2,MACROD2,SORBS1
TAATTA_V$CHX10_01	810	22.3	32	0.0247	0.165	NREP,RPA3,SEMA3A,ESR2,CLSTN2,TNRC6A,PPM1E,CNTN4,OLFM4,CBLB,ANKS1B,ATP2A2,ZMIZ1,SLC13A1,CARMIL1,CREB5,MEF2C,CALD1,CADM2,CTNND1,SOX5,LRFN5,PTPRO,PPP2R2B,PPP1R13B,NFIX,SRPK2,PPP1R16A,ELMO1,NOVA1,AFF3,NAALADL2
V$RFX1_01	256	7.03	13	0.0249	0.165	NRGN,SLC8A3,MSL2,ARHGAP15,ENOX1,NCOA5,PTCH1,ARFGEF2,SRR,GBF1,ZFYVE1,PPP2R2B,HDAC9
GTGCAAT,MIR-25,MIR-32,MIR-92,MIR-363,MIR-367	311	8.55	15	0.0252	0.165	MYO18A,BSN,CNTN4,FXR1,ATP2A2,ARID1B,DDX3Y,PCGF3,CACNA1I,BCL11A,PTPRO,GID4,NFIX,GATAD2B,NOVA1
TATTATA,MIR-374	284	7.8	14	0.0255	0.165	FOXP1,ESRRG,BANK1,TNRC6A,CNTN4,CADM2,NTM,SYT1,PCGF3,PDE4B,NFIX,SRPK2,SYNE1,NOVA1
GTTTGTT,MIR-495	257	7.06	13	0.0256	0.165	PTCH1,TNRC6A,SEMA6D,DDX3Y,SOX5,NTM,MAML3,BCL11A,TSHZ3,FOXO3,GLCCI1,ATP2B2,BCL11B
GTGTTGA,MIR-505	105	2.88	7	0.0256	0.165	MSL2,DDX3Y,NTM,DHRS11,PCDH9,ATP2B2,BCL11B
V$PAX2_02	258	7.09	13	0.0263	0.168	RTN1,ESRRG,PTCH1,TCF4,CACNA2D2,ZFPM2,SEMA6D,CTNND1,CADPS,MAML3,PPP2R2B,PPP2R5C,RHOA
GGCAGCT,MIR-22	232	6.37	12	0.0269	0.17	MSL2,DGKI,FOXP1,TET2,DPP4,CUL3,HDAC4,CARMIL1,SNAP91,ABCB9,FURIN,CPEB1
V$ETS1_B	259	7.12	13	0.027	0.17	KMT2A,ARHGAP15,FOXP1,DYNC1I1,CBLB,ITGA11,DMTF1,NT5C2,ETF1,FURIN,FOXO3,ELMO1,ZNF800
CCCAGAG,MIR-326	155	4.26	9	0.0274	0.17	SYNGAP1,PTCH1,TCF4,PPM1E,SEMA6D,ZMIZ1,ST3GAL3,ATP2B2,BCL11B
CAGCAGG,MIR-370	155	4.26	9	0.0274	0.17	KMT2A,HDAC4,GABBR1,DDX3Y,ST3GAL3,ANK3,ABCB9,TRAIP,TRIM33
V$POU3F2_02	260	7.14	13	0.0278	0.171	FOXP1,SEMA3A,PTCH1,MEF2C,CADM2,SYT1,DPYD,LRFN5,PPP2R2B,NFIX,ELMO1,CSRNP3,HDAC9
RYAAAKNNNNNNTTGW_UNKNOWN	84	2.31	6	0.028	0.171	ENOX1,PKP4,CALD1,SOX5,JMJD1C,NOVA1
V$HNF6_Q6	234	6.43	12	0.0285	0.173	RERE,SEMA3A,GRIN2A,CLSTN2,SLC6A9,CNTN4,MEF2C,TSHZ3,NFIX,SRPK2,NOVA1,BCL11B
V$CDP_02	108	2.97	7	0.0293	0.174	RPA3,TCF4,SLC6A9,MEF2C,SYT1,SRPK2,DOCK4
GGGCATT,MIR-365	108	2.97	7	0.0293	0.174	KMT2E,HDAC4,LDB1,CREB5,BCL11B,TMOD3,HDAC9
GAGCCTG,MIR-484	108	2.97	7	0.0293	0.174	KMT2A,PTPRF,BCL11A,KDM4A,ZFYVE1,TRIM33,TRIOBP
V$EN1_01	109	2.99	7	0.0306	0.177	UTY,TCF4,SLC6A9,CD55,TSHZ3,RGS6,PCDH9
V$FOXJ2_01	184	5.06	10	0.0309	0.177	NREP,ESRRG,ATP2A2,CREB5,MEF2C,RGS6,NOVA1,SLC39A8,BCL11B,CSRNP3
V$OSF2_Q6	264	7.25	13	0.0309	0.177	MSRA,KMT2E,WRN,TCF4,SLC6A9,ATP2A2,FGFR1,ETF1,NGEF,STAG1,JMJD1C,SYNE1,CLCN3
RNCTGNYNRNCTGNY_UNKNOWN	86	2.36	6	0.0309	0.177	ANXA9,TNRC6A,TCF20,ANKS1B,CALD1,BCL11B
V$NKX3A_01	237	6.51	12	0.031	0.177	GIGYF2,BEND4,ZFPM2,ATP2A2,CACNA1C,CREB5,SOX5,LRFN5,BCL11A,TSHZ3,RNF111,TLK1
RTAAACA_V$FREAC2_01	919	25.3	35	0.0311	0.177	MSL2,KMT2E,ENOX1,NCOA5,ESRRG,TET2,KIZ,PTCH1,MDK,TCF4,DYNC1I1,SEMA6D,MMP16,EXT1,CREB5,CALD1,SOX5,NGEF,CACNB2,CADPS,MAML3,BCL11A,FOXO3,ZFYVE1,PPP2R2B,NFIX,SRPK2,NTRK3,ELMO1,IMMP2L,PCDH9,BCL11B,CSRNP3,MED8,TMOD3
GAGCTGG,MIR-337	159	4.37	9	0.0316	0.177	KMT2A,DGKI,SBK1,ITGA11,RASGRP4,FBXL17,GLCCI1,PARD3B,CAMKV
AGCATTA,MIR-155	134	3.68	8	0.0316	0.177	DYNC1I1,HDAC4,CNTN4,TSHZ3,LCORL,NFIX,NOVA1,PCDH9
TGACAGNY_V$MEIS1_01	827	22.7	32	0.0318	0.177	NRGN,ESRRG,TET2,KIZ,PTCH1,BEND4,DYNC1I1,CLSTN2,TNRC6A,DYSF,COL11A1,SEMA6D,ANKS1B,FXR1,DMTF1,ZNF638,CREB5,GRIK1,RHOJ,CALD1,SOX5,ESRRB,TSHZ3,FOXO3,GBF1,PPP2R2B,RGS6,SRPK2,ELMO1,WNT3,PPP2R5C,DOCK4
V$OCT1_01	266	7.31	13	0.0326	0.18	FOXP1,TCF4,BEND4,CACNA1C,CADM2,SOX5,STAG1,SYT1,ANK3,PRKG1,NFIX,CSRNP3,HDAC9
TGATTTRY_V$GFI1_01	294	8.08	14	0.0329	0.181	ESRRG,CLSTN2,ZFPM2,SND1,CREB5,MEF2C,CADM2,CTNND1,SOX5,JMJD1C,RNF111,SRPK2,NOVA1,TLK1
V$CEBP_Q2_01	267	7.34	13	0.0334	0.183	NREP,FOXP1,BEND4,HDAC4,SEMA6D,CITED1,ARID1B,CALD1,SOX5,PRKG1,TSHZ3,NFIX,WNT3
V$SREBP1_02	88	2.42	6	0.0341	0.185	NRGN,KMT2E,XRCC6,MEF2C,ZFYVE1,ATP2B2
V$RSRFC4_Q2	214	5.88	11	0.0345	0.186	SLC8A3,DGKI,PTCH1,CUL3,ZFPM2,SOX5,PTPRO,JMJD1C,PCDH9,TRIM33,HDAC9
V$ELK1_01	269	7.39	13	0.0352	0.187	PSMA5,RBM6,CBLB,DMTF1,PRKAG2,ZSCAN31,RHOJ,FURIN,ZCCHC7,ELMO1,DPP8,NOVA1,ZNF800
V$HNF4_01	269	7.39	13	0.0352	0.187	PKP4,F2,HDAC4,ARFGEF2,SOX5,NGEF,CACNB2,JMJD1C,GBF1,WNT3,BCL11B,CSRNP3,MED8
V$GATA3_01	242	6.65	12	0.0355	0.187	NRGN,SLC8A3,MYO18A,ANKS1B,MSH5,CREB5,SOX5,MAML3,TNXB,SORBS1,HDAC9,ZNF800
V$RORA1_01	242	6.65	12	0.0355	0.187	SLC8A3,TNRC6A,MEF2C,CACNB2,ESRRB,JMJD1C,SEMA3F,GID4,RGS6,SYNE1,KDM3B,HDAC9
V$HNF1_C	243	6.68	12	0.0365	0.19	GRIN2A,F2,TCF4,ZFPM2,ANKS1B,DPYD,RNF111,PPP2R2B,NFIX,PPP2R5C,SORBS1,NAALADL2
CTATGCA,MIR-153	216	5.93	11	0.0366	0.19	MAGI1,AKAP6,PTCH1,ZFPM2,BSN,EXT1,AUTS2,CADM2,SYT1,FURIN,GLCCI1
V$HOX13_01	46	1.26	4	0.037	0.191	GNAI1,TNRC6A,CALD1,PPP2R2B
V$NKX22_01	190	5.22	10	0.0372	0.191	FOXP1,GIGYF2,ESRRG,PPM1E,CACNA1C,JMJD1C,KEL,NFIX,SRPK2,CSRNP3
V$MEF2_Q6_01	244	6.7	12	0.0375	0.191	SLC8A3,DGKI,RERE,FOXP1,HDAC4,ZFPM2,FXR1,LRRC20,SOX5,PPP1R16B,PCDH9,TRIM33
V$CEBP_01	272	7.47	13	0.0379	0.192	NREP,KMT2D,FOXP1,SEMA3A,GIGYF2,WRN,HDAC4,PPM1E,SOX5,LRFN5,TSHZ3,PCDH9,BCL11B
V$HNF1_01	245	6.73	12	0.0385	0.194	SEMA3A,ZFPM2,OLFM4,ANKS1B,SFTA2,MSH5,CALD1,DPYD,BCL11A,PPP2R2B,NFIX,PPP2R5C
V$LMO2COM_02	246	6.76	12	0.0395	0.198	FBXL18,SLC8A3,MYO18A,ENOX1,PPM1E,ANKS1B,SLC13A1,CREB5,SOX5,MAML3,PIP5K1B,PCDH9
TGCTGAY_UNKNOWN	538	14.8	22	0.0414	0.206	NREP,PDE1C,WRN,PKP4,TCF4,PPM1E,GABBR1,ZFPM2,SND1,LDB1,CARMIL1,CTNND1,ANK3,PPP1R16B,ESRRB,JMJD1C,PPP2R2B,HLA-DRB1,TNXB,GALNT10,WNT3,PPP2R5C
GACAATC,MIR-219	143	3.93	8	0.0438	0.216	SYNGAP1,MAPT,SDK1,FURIN,FBXL17,THRB,CSRNP3,ZNF800
V$HEN1_01	196	5.39	10	0.0444	0.219	KMT2A,FOXP1,ESRRG,NT5DC2,PPP1R16B,TSHZ3,JMJD1C,KCNN2,DOCK4,CAMKV
RRAGTTGT_UNKNOWN	251	6.9	12	0.0449	0.219	MAGI1,KMT2D,RERE,UTY,TCF4,CNTNAP2,ARID1B,CREB5,STAG1,TSHZ3,BCL11B,TMOD3
V$HEN1_02	198	5.44	10	0.047	0.225	KMT2A,ESRRG,TCF4,CACNB2,ABCB9,PPP1R16B,TSHZ3,KCNN2,GALNT10,DOCK4
V$HNF1_Q6	253	6.95	12	0.0472	0.225	SEMA3A,F2,ZFPM2,OLFM4,SFTA2,MSH5,CREB5,DPYD,BCL11A,PPP2R2B,NFIX,PPP2R5C
TTTGCAC,MIR-19A,MIR-19B	516	14.2	21	0.0475	0.225	FOXP1,RTN1,GRIN2A,TNRC6A,HDAC4,ZFPM2,BSN,MPHOSPH9,CACNA1C,DDX3Y,DBN1,MAGI2,SOX5,SYT1,TSHZ3,RNF111,WNT3,ATP2B2,BRWD1,TRIM33,ZNF800
V$LEF1_Q2	226	6.21	11	0.048	0.225	RERE,ESRRG,SLC6A9,COL11A1,CTNND1,CACNB2,ANK3,DPYD,GBF1,TRIM33,SORBS1
CACCAGC,MIR-138	226	6.21	11	0.048	0.225	HDAC4,ZMIZ1,MGAT5B,ST3GAL3,NTM,ABCB9,BCL11A,JMJD1C,NFIX,THRB,AFF3
AGCGCAG,MIR-191	13	0.357	2	0.0481	0.225	MAGI1,ETF1
V$OCT1_05	254	6.98	12	0.0483	0.225	ESRRG,PPM1E,ATP2A2,CADM2,CTNND1,SOX5,SYT1,LRFN5,MAML3,GALNT1,CSRNP3,CAMKV
AAAYWAACM_V$HFH4_01	254	6.98	12	0.0483	0.225	NREP,SEMA3A,NCOA5,TCF4,ATP2A2,ARID1B,MEF2C,CALD1,CADM2,NFIX,SLC39A8,BCL11B
ATACTGT,MIR-144	199	5.47	10	0.0484	0.225	ESRRG,SEMA6D,SNAP91,STAG1,PPP1R16B,RNF111,GLCCI1,SORCS3,ATP2B2,ZNF800
V$MYB_Q6	255	7.01	12	0.0495	0.227	KMT2D,MYO18A,KMT2A,KMT2E,GRIN2A,ESRRG,BEND4,CACNB2,LRFN5,PCDH9,RHOA,ZNF800
V$NGFIC_01	255	7.01	12	0.0495	0.227	NRGN,PRPF3,GUCY1A2,ETF1,MEF2C,KCNB1,LRFN5,KCNN2,NTRK3,KDM3B,BCL11B,HDAC9
CAGCTTT,MIR-320	256	7.03	12	0.0507	0.232	ESRRG,HDAC4,SEMA6D,MMP16,CREB5,DBN1,CALD1,CTNNB1,PCGF3,PPP1R16B,CPEB1,NEGR1
AGCACTT,MIR-93,MIR-302A,MIR-302B,MIR-302C,MIR-302D,MIR-372,MIR-373,MIR-520E,MIR-520A,MIR-526B,MIR-520B,MIR-520C,MIR-520D	343	9.42	15	0.0521	0.234	NPAS3,KMT2A,SLC22A23,SLC6A9,HDAC4,ZFPM2,DMTF1,CREB5,MEF2C,CADM2,BCL11A,TSHZ3,GATAD2B,ATP2B2,ZNF800
AAAGACA,MIR-511	202	5.55	10	0.0526	0.234	ESRRG,TNRC6A,SEMA6D,DDX3Y,RHOJ,BCL11A,SEMA3F,SORCS3,ATP2B2,RPS6KL1
ACTGTAG,MIR-139	123	3.38	7	0.053	0.234	FOXP1,ESRRG,CACNA2D2,AUTS2,SOX5,LRFN5,ATP2B2
V$HIF1_Q3	230	6.32	11	0.0532	0.234	KMT2E,GRIN2A,TET2,PPM1E,MEF2C,PTPRF,BCL11A,SORCS3,TRIM33,BCL11B,ZNF800
V$IRF1_Q6	258	7.09	12	0.0532	0.234	ESRRG,BANK1,TNRC6A,CALU,CACNA1C,HLA-DQA1,MEF2C,CALD1,STAG1,PCDH9,THRB,SORBS1
TTGGAGA,MIR-515-5P,MIR-519E	149	4.09	8	0.0534	0.234	MTHFD1L,KMT2A,CLSTN2,GABBR1,BSN,AUTS2,DDX3Y,RBL2
CTTTGTA,MIR-524	433	11.9	18	0.0537	0.234	KMT2E,GNAI1,FOXP1,GIGYF2,CACNA2D2,COL11A1,CALU,ZMIZ1,MEF2C,DBN1,PCGF3,PPP1R16B,JMJD1C,RNF111,NFIX,GATAD2B,PCDH9,ATP2B2
GCTGAGT,MIR-512-5P	52	1.43	4	0.0541	0.234	ZNF536,CTNNB1,NFIX,SRPK2
CATGTAA,MIR-496	176	4.84	9	0.0542	0.234	MSL2,ZNF536,CNTNAP2,SEMA6D,CACNA1C,MEF2C,DDX3Y,TSHZ3,TLK1
V$ZID_01	259	7.12	12	0.0545	0.234	ANXA9,FOXP1,THSD4,ESRRG,TCF4,ATP2A2,FGFR1,XRCC6,JMJD1C,PPP2R2B,ZKSCAN8,NEURL1
V$AR_Q6	259	7.12	12	0.0545	0.234	KMT2D,RPA3,PTCH1,TNRC6A,CITED1,SLC13A1,MEF2C,PPP2R2B,ELMO1,PCDH9,HDAC9,TLK1
GGCNNMSMYNTTG_UNKNOWN	75	2.06	5	0.0552	0.234	KMT2A,TET2,CUEDC2,STAG1,KCNN2
ACACTCC,MIR-122A	75	2.06	5	0.0552	0.234	TNRC6A,CPEB1,NEGR1,SLC39A8,BRWD1
AAGGGAT,MIR-188	75	2.06	5	0.0552	0.234	MEF2C,NTM,RNF111,PCDH9,BCL11B
V$AP2REP_01	178	4.89	9	0.0574	0.242	KMT2A,GRIN2A,MAPT,FHIT,NT5DC2,RHOJ,CALD1,JMJD1C,ATP2B2
V$GFI1_01	262	7.2	12	0.0584	0.244	TET2,TCF4,ZFPM2,CREB5,MEF2C,TFB1M,SOX5,NGEF,CACNB2,JMJD1C,RHOA,TLK1
V$PAX4_01	262	7.2	12	0.0584	0.244	MAGI1,GRIN2A,GIGYF2,MAPT,PTCH1,SND1,GRIK1,BCL11A,SORCS3,NTRK3,TNXB,GALNT10
V$TCF11MAFG_01	207	5.69	10	0.06	0.25	NRGN,FOXP1,PSMA5,PTCH1,DYNC1I1,TNRC6A,SOX5,WNT3,PCDH9,TLK1
ATCTTGC,MIR-31	77	2.12	5	0.0605	0.251	ABCB9,CADPS,SEMA3F,GATAD2B,RHOA
V$NKX61_01	236	6.48	11	0.0617	0.254	RPA3,ESRRG,TCF4,CUL3,PPM1E,ZFPM2,OLFM4,ATP2A2,CREB5,CTNND1,SOX5
TTAYRTAA_V$E4BP4_01	265	7.28	12	0.0625	0.256	NREP,DGKI,KMT2E,BSN,ARID1B,ZNF638,CREB5,PRKG1,BCL11A,JMJD1C,RGS6,NEGR1
V$FOXJ2_02	237	6.51	11	0.0631	0.257	FOXP1,SEMA3A,FEZ1,ESRRG,TCF4,CACNA1C,BCL11A,PTPRO,PDE4B,NFIX,HDAC9
V$GNCF_01	78	2.14	5	0.0633	0.257	TNRC6A,MEF2C,BCL11A,ZFYVE1,BCL11B
V$PR_Q2	266	7.31	12	0.064	0.258	RERE,SEMA3A,SSUH2,BEND4,CACNA2D2,HFE,CNTN4,SND1,SOX5,JMJD1C,ELMO1,WNT3
V$PPARA_02	129	3.54	7	0.0652	0.262	NRGN,SEMA3A,ESRRG,ANKS1B,FSCN3,KCNB1,TNXB
V$SMAD3_Q6	239	6.57	11	0.0662	0.265	ANXA9,FOXP1,ESRRG,ITIH3,SLC6A9,ANKS1B,FXR1,CACNB2,TSHZ3,JMJD1C,NTRK3
YAATNRNNNYNATT_UNKNOWN	104	2.86	6	0.0668	0.266	MAGI1,NPAS3,RPA3,CACNA1C,CREB5,NFIX
ACACTAC,MIR-142-3P	130	3.57	7	0.0673	0.267	KMT2A,RERE,UTY,ATP2A2,PCGF3,ANK3,PDE4B
ATATGCA,MIR-448	212	5.82	10	0.0681	0.269	GNAI1,DPP4,CNTN4,CACNA1C,AUTS2,MEF2C,KCNB1,FBXL17,BCL11A,PCDH9
KCCGNSWTTT_UNKNOWN	105	2.88	6	0.0693	0.27	KMT2E,DMTF1,BCL11A,FOXO3,MIRLET7BHG,PPP2R2B
CATTGTYY_V$SOX9_B1	358	9.84	15	0.0698	0.27	MYO18A,TCF4,SLC6A9,NT5C2,FGFR1,MGAT5B,CALD1,SOX5,ANK3,PPP1R16B,BCL11A,KCNN2,SLC39A8,DOCK4,HDAC9
V$STAT5A_04	213	5.85	10	0.0698	0.27	PTCH1,SLC22A23,ZFPM2,ANKS1B,EXT1,CARMIL1,DHRS11,MAML3,TSHZ3,JMJD1C
V$FOX_Q2	213	5.85	10	0.0698	0.27	NREP,ESRRG,TET2,EXT1,ATP2A2,MEF2C,CADPS,TSHZ3,SLC39A8,BCL11B
V$YY1_02	242	6.65	11	0.071	0.272	KMT2E,ENOX1,GIGYF2,TET2,TCF4,EXT1,ZNF638,FOXO3,GBF1,NTRK3,BCL11B
V$EVI1_03	57	1.57	4	0.0711	0.272	ESRRG,ZFPM2,CREB5,SRPK2
TCCCCAC,MIR-491	57	1.57	4	0.0711	0.272	SYNGAP1,SEMA6D,TRIM33,TRIOBP
V$GATA1_01	244	6.7	11	0.0742	0.281	SLC8A3,RERE,GRIN2A,XRCC6,ANK3,MAML3,PPP2R2B,NTRK3,TNXB,ATP2B2,ZNF800
V$PTF1BETA_Q6	244	6.7	11	0.0742	0.281	SLC8A3,MSL2,KMT2E,CITED1,CACNA1C,CALD1,ANK3,FOXO3,MACROD2,KDM3B,AFF3
V$GATA1_04	245	6.73	11	0.0759	0.285	FBXL18,SLC8A3,ENOX1,BSN,ANKS1B,CREB5,CALD1,ESRRB,MAML3,TNXB,SYNE1
V$FOXO1_01	245	6.73	11	0.0759	0.285	KMT2E,ESRRG,SEMA6D,EXT1,CADPS,ZFYVE1,NFIX,NTRK3,BCL11B,CSRNP3,MED8
V$YY1_01	246	6.76	11	0.0776	0.288	KMT2E,TCF4,RHOJ,CALD1,STAG1,CACNB2,GBF1,PPP2R2B,WNT3,PPP2R5C,RHOA
V$CIZ_01	246	6.76	11	0.0776	0.288	SLC8A3,SEMA3A,PKP4,TCF4,ZFPM2,DMTF1,CARMIL1,BCL11A,SEMA3F,NFIX,BCL11B
GGCNRNWCTTYS_UNKNOWN	83	2.28	5	0.0781	0.289	NREP,ENOX1,CBLB,SND1,ELMO1
AGTTCTC,MIR-146A,MIR-146B	59	1.62	4	0.0786	0.29	MMP16,SYT1,NOVA1,THRB
V$ISRE_01	247	6.79	11	0.0794	0.291	AKAP6,PSMA5,PTCH1,CACNA2D2,HDAC4,SEMA6D,MEF2C,BCL11A,KDM4A,PPP2R5C,SORBS1
GGGAGGRR_V$MAZ_Q6	2270	62.5	73	0.0822	0.299	ANXA9,KMT2A,MSL2,KMT2E,ARHGAP15,ADAM22,RERE,HLA-DMA,SPPL3,MAPT,ESRRG,WRN,SSUH2,MDK,PKP4,TCF4,BEND4,TNRC6A,SLC6A9,CNTNAP2,HDAC4,PPM1E,GABBR1,ZFPM2,CNTN4,COL11A1,CBLB,ITGA11,ATP2A2,CACNA1C,LDB1,GATB,FGFR1,LRRC20,CNOT1,AUTS2,ETF1,CALD1,CADM2,CTNND1,SOX5,STAG1,CACNB2,PTPRF,FURIN,CNNM2,PPP1R16B,CADPS,LRFN5,BCL11A,ZCCHC7,FOXO3,KDM4A,KEL,NKIRAS1,RNF111,ZFYVE1,PPP2R2B,NFIX,NTRK3,TNXB,SYNE1,WNT3,PCDH9,THR…
ACATATC,MIR-190	60	1.65	4	0.0825	0.299	TCF4,TNRC6A,BCL11A,PCDH9
V$SRF_Q5_01	220	6.04	10	0.0825	0.299	RERE,FOXP1,RSU1,PTCH1,LDB1,RHOJ,CALD1,CTNND1,TANK,WNT3
V$MAZ_Q6	193	5.3	9	0.0853	0.305	RERE,MDK,F2,LRRC20,CTNND1,PTPRF,KDM4A,TRIM33,NEURL1
CACTGCC,MIR-34A,MIR-34C,MIR-449	280	7.69	12	0.086	0.305	MSL2,AKAP6,FOXP1,MAPT,PKP4,SBK1,CNTNAP2,CREB5,MGAT5B,SYT1,PPP1R16B,SGSM2
V$HMEF2_Q6	138	3.79	7	0.0862	0.305	ZFPM2,SLC13A1,PPP1R16B,PPP2R2B,NFIX,CSRNP3,HDAC9
AGCGCTT,MIR-518F,MIR-518E,MIR-518A	18	0.495	2	0.0863	0.305	AUTS2,CPEB1
TGCACGA,MIR-517A,MIR-517C	18	0.495	2	0.0863	0.305	BSN,DBN1
GGTGAAG,MIR-412	61	1.68	4	0.0865	0.305	PKP4,CUL3,BSN,FOXO3
V$TAL1ALPHAE47_01	252	6.92	11	0.0884	0.307	KMT2E,FOXP1,SND1,SEMA6D,MEF2C,CADM2,STAG1,PDE4B,ELMO1,BCL11B,AFF3
V$NRF1_Q6	252	6.92	11	0.0884	0.307	NRGN,MAGI1,MAPT,SGF29,SND1,ZNF638,PALB2,SRR,RNF111,RHOA,ZNF800
V$FREAC7_01	195	5.36	9	0.0896	0.307	FEZ1,PTCH1,SEMA6D,TSHZ3,PPP2R2B,GALNT1,ELMO1,NOVA1,BCL11B
V$PAX4_03	253	6.95	11	0.0902	0.307	NRGN,NREP,NEDD4L,CITED1,FGFR1,BCL11A,KCNN2,NFIX,WNT3,RHOA,TLK1
V$CP2_02	253	6.95	11	0.0902	0.307	RTN1,MDK,CITED1,CALD1,CTNND1,PPP1R16B,NTRK3,MACROD2,PPP2R5C,BCL11B,CAMKV
V$SRY_01	224	6.15	10	0.0903	0.307	KMT2A,ESRRG,ANKS1B,ATP2A2,LDB1,SOX5,ANK3,JMJD1C,SORBS1,MED8
V$LHX3_01	224	6.15	10	0.0903	0.307	NREP,TNRC6A,OLFM4,PRKG1,TSHZ3,PTPRO,PPP2R2B,SRPK2,ELMO1,NOVA1
V$LBP1_Q6	224	6.15	10	0.0903	0.307	KMT2A,ZMIZ1,SOX5,CACNB2,ABCB9,LRFN5,JMJD1C,NOVA1,PCDH9,NEURL1
AAAGGGA,MIR-204,MIR-211	224	6.15	10	0.0903	0.307	KMT2A,RERE,ESRRG,DMTF1,CREB5,MAML3,NOVA1,PCDH9,BCL11B,TMOD3
ATGTAGC,MIR-221,MIR-222	140	3.85	7	0.0914	0.309	KMT2A,MSL2,SBK1,KLC1,ZFPM2,SEMA6D,NOVA1
V$AREB6_02	254	6.98	11	0.0921	0.311	MYO18A,SEMA3A,RTN1,SPPL3,SLC6A9,CADM2,STAG1,NOVA1,DOCK4,KDM3B,AFF3
V$FOXO4_02	255	7.01	11	0.0941	0.316	NPAS3,KMT2A,ESR2,PTCH1,TNRC6A,LDB1,ARID1B,NFIX,NTRK3,DOCK4,CSRNP3
GTTNYYNNGGTNA_UNKNOWN	88	2.42	5	0.0947	0.317	SLC8A3,WRN,RGS6,PPP1R16A,CSRNP3
V$SP1_Q6	256	7.03	11	0.096	0.319	GRIN2A,TCF4,CTR9,ATP2A2,DMTF1,LDB1,XRCC6,CADM2,KCNB1,KCNN2,BCL11B
V$GATA_Q6	198	5.44	9	0.0962	0.319	NREP,ESRRG,PPM1E,BSN,ANKS1B,CREB5,PIP5K1B,TNXB,PCDH9
GGCCAGT,MIR-193A,MIR-193B	89	2.45	5	0.0982	0.323	KMT2A,MMP16,PTPRF,NOVA1,PPP2R5C
AGGCACT,MIR-515-3P	89	2.45	5	0.0982	0.323	NEDD4L,SEMA6D,SYT1,SYNE1,GATAD2B
V$MEF2_02	228	6.26	10	0.0986	0.323	NREP,SLC8A3,DGKI,FOXP1,ESRRG,PTCH1,MEF2C,SOX5,TRIM33,HDAC9
V$SP1_Q4_01	258	7.09	11	0.1	0.325	GRIN2A,TCF4,CTR9,ATP2A2,DMTF1,LDB1,CADM2,KCNB1,KCNN2,MACROD2,BCL11B
ATAAGCT,MIR-21	116	3.19	6	0.1	0.325	SOX5,RNF111,GID4,GLCCI1,GATAD2B,THRB
ACTTTAT,MIR-142-5P	288	7.91	12	0.101	0.325	RTN1,SLC22A23,ZFPM2,SOX5,STAG1,PCGF3,LUZP2,JMJD1C,NTRK3,CLCN3,SORBS1,RHOA
V$CEBP_C	200	5.5	9	0.101	0.325	RERE,FOXP1,ETF1,CREB5,RASGRP4,FOXO3,JMJD1C,BCL11B,HDAC9
V$AMEF2_Q6	259	7.12	11	0.102	0.325	SEMA3A,RTN1,ESRRG,BEND4,CREB5,SOX5,PPP1R16B,JMJD1C,PPP2R2B,AFF3,HDAC9
V$MAF_Q6	259	7.12	11	0.102	0.325	FBXL18,NPAS3,KMT2A,ESRRG,PPM1E,CNTN4,JMJD1C,NEGR1,WNT3,PPP2R5C,CSRNP3
V$EVI1_05	172	4.73	8	0.102	0.325	RTN1,ENOX1,ESRRG,KIZ,ZFPM2,CREB5,SOX5,SRPK2
V$MEF2_01	144	3.96	7	0.102	0.325	ESRRG,ZFPM2,MEF2C,GRIK1,ANK3,NFIX,HDAC9
TTANWNANTGGM_UNKNOWN	65	1.79	4	0.103	0.327	FOXP1,ESRRG,ANKS1B,PPP2R5C
ACTGTGA,MIR-27A,MIR-27B	474	13	18	0.104	0.327	NREP,KMT2A,NCOA5,PPM1E,SEMA6D,STAG1,SYT1,CACNB2,ABCB9,JMJD1C,RNF111,RGS6,ELMO1,NOVA1,THRB,CLCN3,RNF144A,ZNF800
V$IPF1_Q4	260	7.14	11	0.104	0.327	NPAS3,GNAI1,BEND4,SEMA6D,MEF2C,DPYD,MAML3,BCL11A,FOXO3,NFIX,CSRNP3
V$NKX25_02	262	7.2	11	0.108	0.339	ESRRG,PPM1E,CNTN4,CACNA1C,ANK3,CNNM2,MAML3,RNF111,PCDH9,DOCK4,HDAC9
CAATGCA,MIR-33	92	2.53	5	0.109	0.34	CNTN4,MMP16,CACNA1C,BCL11A,NFIX
CTTTGT_V$LEF1_Q2	1970	54.2	63	0.11	0.341	NREP,MAGI1,KMT2D,KMT2E,RERE,FOXP1,SEMA3A,RTN1,PSMA5,RSRC1,NCOA5,SPPL3,MAPT,ESRRG,UTY,TET2,MDK,F2,CTR9,RBM6,TNRC6A,ZFPM2,CNTN4,COL11A1,OLFM4,NEDD4L,SEMA6D,MMP16,ZMIZ1,CKB,ZSCAN12,LDB1,LRRC20,CREB5,MEF2C,GMIP,BTN2A1,CALD1,SOX5,CTNNB1,STAG1,ANK3,MED27,PPP1R16B,ESRRB,BCL11A,FOXO3,PTPRO,JMJD1C,SEMA3F,ZFYVE1,PPP2R2B,NFIX,WNT3,PCDH9,SLC39A8,DOCK4,KDM3B,BCL11B,CSRNP3,AFF3,NAALADL2,TLK1
V$PU1_Q6	234	6.43	10	0.112	0.346	KMT2D,KMT2E,CKB,MSH5,CREB5,RNF111,ELMO1,DPP8,PCDH9,RHOA
V$LMO2COM_01	264	7.25	11	0.112	0.347	KMT2E,MAPT,DMTF1,KCNB1,CNNM2,PPP1R16B,SYNE1,ELMO1,PPP2R5C,NEURL1,ZNF800
CTTTGA_V$LEF1_Q2	1230	33.9	41	0.114	0.351	KMT2E,RERE,SEMA3A,RTN1,GIGYF2,ESRRG,KIZ,PTCH1,SLC22A23,TCF4,CACNA2D2,CLSTN2,SLC6A9,COL11A1,NEDD4L,SEMA6D,ANKS1B,XRCC6,CREB5,MEF2C,CTNND1,SOX5,ANK3,DHRS11,DPYD,CADPS,MAML3,TSHZ3,PTPRO,GBF1,PPP2R2B,NFIX,TNXB,ELMO1,WNT3,SLC39A8,PPP2R5C,TRIM33,SORBS1,CSRNP3,AFF3
V$CDPCR3HD_01	236	6.48	10	0.116	0.355	KMT2A,TET2,CLSTN2,EXT1,MGAT5B,SOX5,NFIX,NEGR1,NOVA1,TLK1
V$PIT1_Q6	236	6.48	10	0.116	0.355	SEMA3A,FEZ1,ESRRG,BEND4,ANKS1B,FXR1,CACNA1C,BCL11A,PPP2R2B,CSRNP3
V$TCF1P_Q6	266	7.31	11	0.117	0.355	KMT2E,SEMA3A,NCOA5,ESRRG,TET2,CACNA1C,GRIK1,PCDH9,TRIM33,BCL11B,TLK1
V$IK2_01	267	7.34	11	0.119	0.36	NRGN,PTCH1,HDAC4,ZFPM2,CALU,CACNA1C,GUCY1A2,ANK3,BCL11A,SEMA3F,DOCK4
V$EVI1_04	238	6.54	10	0.121	0.362	RERE,KIZ,PTCH1,BEND4,EXT1,CACNA1C,SLC13A1,SOX5,BCL11A,BCL11B
V$CACCCBINDINGFACTOR_Q6	268	7.36	11	0.121	0.362	MAPT,PTCH1,SLC6A9,LDB1,CADM2,DHRS11,BCL11A,RGS6,WNT3,TRIM33,SORBS1
V$EVI1_06	22	0.604	2	0.121	0.362	TCF4,CREB5
GTCAACC,MIR-380-5P	22	0.604	2	0.121	0.362	KMT2A,RNF111
V$CRX_Q4	269	7.39	11	0.123	0.365	RPA3,ESRRG,MSH5,CREB5,DPYD,MAML3,BCL11A,JMJD1C,NFIX,SRPK2,SYNE1
V$TITF1_Q3	239	6.57	10	0.124	0.365	FOXP1,TCF4,TNRC6A,MEF2C,SOX5,CNNM2,MAML3,PTPRO,PPP2R2B,SRPK2
TCCATTKW_UNKNOWN	239	6.57	10	0.124	0.365	MYO18A,BSN,FGFR1,GMIP,CALD1,CTNND1,SOX5,RNF111,WNT3,PPP2R5C
GCAAGAC,MIR-431	45	1.24	3	0.126	0.369	ESRRG,AMIGO1,PTPRF
V$FOXO1_02	240	6.59	10	0.126	0.369	KMT2E,UTY,TET2,PTCH1,MDK,TNRC6A,SEMA6D,TSHZ3,NFIX,CSRNP3
GTATGAT,MIR-154,MIR-487	70	1.92	4	0.126	0.369	ANKS1B,MAGI2,TSHZ3,RHOA
TCTCTCC,MIR-185	124	3.41	6	0.127	0.369	MAGI1,SYNGAP1,BSN,LRFN5,NTRK3,RHOA
TGGTGCT,MIR-29A,MIR-29B,MIR-29C	521	14.3	19	0.128	0.372	NREP,KMT2A,HDAC4,PPM1E,COL11A1,CALU,CREB5,RASGRP4,CTNND1,PCGF3,ANK3,ABCB9,BCL11A,GID4,PPP1R13B,NFIX,SYNE1,BRWD1,BCL11B
GTCGATC,MIR-369-5P	5	0.137	1	0.13	0.374	RNF111
GGCGGCA,MIR-371	5	0.137	1	0.13	0.374	SYNGAP1
CCTGTGA,MIR-513	125	3.43	6	0.13	0.374	NPAS3,CNTNAP2,PPM1E,FGFR1,CTNND1,PPP1R16B
ACCTGTTG_UNKNOWN	154	4.23	7	0.132	0.378	ANXA9,MMP16,BCL11A,FOXO3,PIP5K1B,SORCS3,NEURL1
V$HFH1_01	243	6.68	10	0.133	0.38	SEMA6D,ATP2A2,CREB5,BCL11A,ZFYVE1,PPP2R2B,SLC39A8,BCL11B,CSRNP3,TLK1
TGCACTG,MIR-148A,MIR-152,MIR-148B	304	8.35	12	0.134	0.38	KMT2A,ERLIN1,ESRRG,TNRC6A,ZFPM2,CNTN4,ITGA11,ATP2A2,PRKAG2,SYT1,BCL11A,ELMO1
YTAATTAA_V$LHX3_01	184	5.06	8	0.135	0.382	NREP,SEMA3A,TNRC6A,PPM1E,LRFN5,SRPK2,ELMO1,NOVA1
V$HTF_01	72	1.98	4	0.136	0.383	SND1,TSHZ3,GBF1,BCL11B
V$GATA1_02	244	6.7	10	0.136	0.383	SLC8A3,ESRRG,CACNA1C,CREB5,CACNB2,FURIN,MAML3,TNXB,SLC39A8,HDAC9
V$FOXO3_01	245	6.73	10	0.139	0.385	SEMA3A,UTY,PTCH1,TNRC6A,JMJD1C,NFIX,NTRK3,DOCK4,BCL11B,CSRNP3
V$SREBP1_Q6	245	6.73	10	0.139	0.385	NRGN,ANXA9,KMT2A,KMT2E,MAML3,ZFYVE1,NFIX,NTRK3,SORBS1,RHOA
V$YY1_Q6	245	6.73	10	0.139	0.385	KMT2E,ENOX1,GIGYF2,MAPT,TET2,TCF4,CACNB2,BCL11A,FOXO3,GBF1
V$SP1_Q2_01	245	6.73	10	0.139	0.385	GRIN2A,CTR9,ATP2A2,LDB1,CADM2,KCNB1,SRR,KCNN2,NTRK3,BCL11B
V$NFAT_Q6	246	6.76	10	0.141	0.389	KMT2A,FOXP1,ENOX1,CNOT1,CREB5,CTNND1,SOX5,ESRRB,TNXB,RHOA
V$LFA1_Q6	246	6.76	10	0.141	0.389	NRGN,NPAS3,GRIN2A,CKB,SOX5,PPP1R16A,BCL11B,NEURL1,CAMKV,ZNF800
V$HAND1E47_01	277	7.61	11	0.142	0.391	WRN,CREB5,MEF2C,CALD1,SOX5,NGEF,STAG1,BCL11A,ELMO1,RPS6KL1,KDM3B
V$AP3_Q6	247	6.79	10	0.144	0.394	NREP,PPM1E,ZFPM2,CALD1,CTNND1,JMJD1C,RGS6,NTRK3,WNT3,PCDH9
V$ICSBP_Q6	248	6.81	10	0.146	0.4	NPAS3,BANK1,PKP4,HDAC4,SEMA6D,CACNA1C,MAML3,BCL11A,PPP2R5C,SORBS1
ATAGGAA,MIR-202	102	2.8	5	0.149	0.406	KMT2A,MSL2,SNAP91,BCL11A,TRIM33
ATTACAT,MIR-380-3P	102	2.8	5	0.149	0.406	UTY,ZFPM2,MEF2C,GID4,ZNF800
AAAYRNCTG_UNKNOWN	374	10.3	14	0.151	0.407	MYO18A,KMT2A,RTN1,ESRRG,DYNC1I1,ZFPM2,SEMA6D,FGFR1,SOX5,STAG1,CACNB2,ESRRB,TNXB,CSRNP3
RGAGGAARY_V$PU1_Q6	502	13.8	18	0.151	0.407	RBM6,ITGA11,DMTF1,CKB,MSH5,ETF1,CREB5,RHOJ,CTNND1,SOX5,MIRLET7BHG,GID4,ZFYVE1,ELMO1,DPP8,WNT3,PCDH9,TMOD3
V$E47_02	250	6.87	10	0.152	0.407	MYO18A,KMT2E,MMP16,MEF2C,JMJD1C,PDE4B,KCNN2,PPP2R2B,AFF3,HDAC9
TAATGTG,MIR-323	160	4.4	7	0.152	0.407	PKP4,TNRC6A,SEMA6D,NFIX,PCDH9,CLCN3,TRIM33
CGGTGTG,MIR-220	6	0.165	1	0.154	0.41	THRB
V$FREAC3_01	251	6.9	10	0.154	0.41	ESRRG,ARID1B,CALD1,MAML3,BCL11A,TSHZ3,PPP2R2B,NTRK3,NOVA1,BCL11B
V$T3R_Q6	251	6.9	10	0.154	0.41	SLC8A3,RERE,BEND4,CACNA2D2,SND1,CITED1,SOX5,KCNN2,NFIX,TNXB
V$SRF_Q4	221	6.07	9	0.156	0.411	RERE,FOXP1,RSU1,KIZ,PTCH1,SND1,RHOJ,CALD1,TANK
V$EVI1_02	132	3.63	6	0.156	0.411	ENOX1,ESRRG,ZFPM2,CREB5,SRPK2,BCL11B
RYCACNNRNNRNCAG_UNKNOWN	76	2.09	4	0.156	0.411	SEMA3A,MDK,MEF2C,CSRNP3
V$GATA1_05	283	7.78	11	0.157	0.413	TNRC6A,ZFPM2,CREB5,SOX5,ESRRB,KEL,SRPK2,PPP1R16A,PCDH9,CSRNP3,TLK1
TAATAAT,MIR-126	222	6.1	9	0.159	0.414	ESRRG,HDAC4,SEMA6D,MMP16,GRIK1,TSHZ3,NOVA1,THRB,BCL11B
ATGTTTC,MIR-494	162	4.45	7	0.159	0.414	KMT2A,BEND4,ANKS1B,CACNA1C,DBN1,NOVA1,NAALADL2
V$E47_01	253	6.95	10	0.16	0.415	KMT2E,FOXP1,NCOA5,CACNA2D2,KCNB1,CNNM2,PPP2R2B,SORBS1,BCL11B,NEURL1
AAANWWTGC_UNKNOWN	193	5.3	8	0.163	0.421	FOXP1,MEF2C,SOX5,ANK3,MAML3,BCL11A,NTRK3,TLK1
CTTTAAR_UNKNOWN	972	26.7	32	0.164	0.424	NRGN,NREP,MAGI1,HLA-B,GNAI1,RERE,SEMA3A,ESRRG,PLCL1,TCF4,PPM1E,CNTN4,SND1,CITED1,ETF1,CREB5,MEF2C,SOX5,CTNNB1,JMJD1C,PPP2R2B,NFIX,SRPK2,IMMP2L,PCDH9,THRB,MACROD2,RPS6KL1,SORBS1,BCL11B,AFF3,NAALADL2
V$AP4_Q6_01	255	7.01	10	0.165	0.426	MYO18A,RPA3,GIGYF2,RSRC1,ZMIZ1,CADM2,CADPS,KCNN2,SORBS1,NEURL1
V$IK3_01	225	6.18	9	0.168	0.43	SEMA3A,RTN1,PKP4,SLC6A9,GABBR1,CNTN4,ANK3,PPP2R2B,WNT3
V$TAL1BETAITF2_01	256	7.03	10	0.168	0.43	FOXP1,ZFPM2,SEMA6D,CADM2,SOX5,STAG1,ELMO1,SORBS1,BCL11B,AFF3
CAGTCAC,MIR-134	52	1.43	3	0.171	0.433	ZFPM2,ETF1,AFF3
GTAAACC,MIR-299-5P	52	1.43	3	0.171	0.433	HDAC4,CALU,ETF1
YTTCCNNNGGAMR_UNKNOWN	52	1.43	3	0.171	0.433	MYO18A,ESRRG,FURIN
TGAGATT,MIR-216	107	2.94	5	0.172	0.433	MMP16,ETF1,SRR,GATAD2B,BCL11B
AATGGAG,MIR-136	80	2.2	4	0.178	0.447	MSL2,ESRRG,ETF1,PPA2
CATRRAGC_UNKNOWN	138	3.79	6	0.18	0.451	COL11A1,ANK3,DHRS11,DPP8,ATP2B2,ZKSCAN8
TCCAGAT,MIR-516-5P	109	2.99	5	0.181	0.452	MMP16,ATP2A2,DBN1,GID4,TLK1
RYTTCCTG_V$ETS2_B	1080	29.8	35	0.181	0.452	KMT2D,MYO18A,KMT2A,ARHGAP15,FOXP1,KIZ,BEND4,HFE,CNTN4,CBLB,SND1,DMTF1,ARFGEF2,NT5C2,CNOT1,PRKAG2,ETF1,MEF2C,RHOJ,TFB1M,CALD1,FURIN,SRR,PPP1R16B,ZCCHC7,FOXO3,SEMA3F,MIRLET7BHG,WNT3,CLCN3,PPP2R5C,DOCK4,TMOD3,NAALADL2,ZNF800
V$EGR2_01	199	5.47	8	0.183	0.453	NRGN,MSL2,RERE,USP4,ATP2A2,GUCY1A2,SORCS3,HDAC9
V$NF1_Q6	261	7.17	10	0.183	0.453	KMT2E,RERE,CACNA1C,MEF2C,STAG1,TANK,BCL11A,NTRK3,TNXB,IMMP2L
V$HP1SITEFACTOR_Q6	230	6.32	9	0.183	0.453	NPAS3,ESRRG,TET2,DMTF1,CADM2,LRFN5,BCL11A,NFIX,HDAC9
GTGGGTGK_UNKNOWN	293	8.05	11	0.184	0.454	NRGN,KMT2A,MAPT,CTNND1,PPP1R16B,BCL11A,FOXO3,RNF111,PPP2R2B,SORBS1,ZNF800
GTAAGAT,MIR-200A	54	1.48	3	0.185	0.455	KMT2E,FURIN,NOVA1
WCTCNATGGY_UNKNOWN	82	2.25	4	0.189	0.46	PKP4,TCF4,JMJD1C,BCL11B
TTCCGTT,MIR-191	29	0.797	2	0.189	0.46	FOXP1,ATP2B2
GTAGGCA,MIR-189	29	0.797	2	0.189	0.46	SRPK2,PPP2R5C
V$MZF1_02	232	6.37	9	0.19	0.46	KMT2E,FOXP1,PTCH1,ANKS1B,PTPRF,SEMA3F,NFIX,NTRK3,BCL11B
CTACCTC,LET-7A,LET-7B,LET-7C,LET-7D,LET-7E,LET-7F,MIR-98,LET-7G,LET-7I	391	10.7	14	0.19	0.46	AKAP6,KMT2E,ATP2A2,PCGF3,ABCB9,DDN,PPP1R16B,LCORL,SEMA3F,GALNT1,NOVA1,KIF21B,BRWD1,MED8
V$STAT5A_02	141	3.87	6	0.192	0.464	FOXP1,PTCH1,CACNB2,PPP1R16B,ELMO1,PCDH9
YATGNWAAT_V$OCT_C	360	9.89	13	0.193	0.465	FOXP1,ENOX1,TCF4,CUL3,CADM2,SOX5,SYT1,ANK3,LRFN5,SORBS1,CSRNP3,HDAC9,CAMKV
TAAYNRNNTCC_UNKNOWN	172	4.73	7	0.195	0.469	ESRRG,ZFPM2,ATP2A2,FURIN,ESRRB,MAML3,FOXO3
AACTGGA,MIR-145	234	6.43	9	0.196	0.469	ERLIN1,SEMA3A,BEND4,BSN,NEDD4L,CARMIL1,CTNND1,PLCL2,ELMO1
V$HFH8_01	203	5.58	8	0.196	0.469	ESRRG,CREB5,ZFYVE1,PPP2R2B,NTRK3,NOVA1,SLC39A8,BCL11B
ACGCACA,MIR-210	8	0.22	1	0.2	0.476	SYNGAP1
V$HOXA4_Q2	267	7.34	10	0.201	0.477	RPA3,RSRC1,HDAC4,PPM1E,CREB5,MEF2C,SOX5,CTNNB1,TSHZ3,PCDH9
V$MZF1_01	236	6.48	9	0.202	0.478	KMT2E,GABBR1,ST3GAL3,BCL11A,PPP2R2B,NFIX,NTRK3,WNT3,BCL11B
GTGCCTT,MIR-506	727	20	24	0.203	0.478	KMT2A,AKAP6,GNAI1,PRKD1,MDK,HDAC4,SEMA6D,ANKS1B,CALU,DDX3Y,ZKSCAN3,CTNND1,FURIN,CPEB1,BCL11A,PDE4B,NFIX,NEGR1,GALNT10,PCDH9,KIF21B,BRWD1,BCL11B,HDAC9
V$MSX1_01	174	4.78	7	0.203	0.478	KMT2A,FOXP1,NT5DC2,SND1,KDM4A,ELMO1,AFF3
V$MYCMAX_02	268	7.36	10	0.204	0.478	KMT2A,PTCH1,TCF4,BEND4,FXR1,CITED1,MAML3,JMJD1C,PPP2R2B,CAMKV
TACTTGA,MIR-26A,MIR-26B	300	8.24	11	0.204	0.478	ERLIN1,AKAP6,RTN1,SLC22A23,TNRC6A,ANKS1B,MMP16,CACNA1C,CARMIL1,PCDH9,BRWD1
V$MEF2_03	238	6.54	9	0.209	0.481	SLC8A3,DGKI,FOXP1,PTCH1,LRRC20,MEF2C,SOX5,PTPRO,HDAC9
V$POU1F1_Q6	238	6.54	9	0.209	0.481	ESRRG,PKP4,OLFM4,ZMIZ1,CREB5,ANK3,DPYD,NAALADL2,HDAC9
V$MEIS1BHOXA9_01	145	3.98	6	0.209	0.481	ESRRG,UTY,MDK,ANKS1B,GBF1,NOVA1
V$DR3_Q4	145	3.98	6	0.209	0.481	NREP,PTCH1,NT5DC2,ATP2A2,PRKAG2,KCNB1
CAGCCTC,MIR-485-5P	145	3.98	6	0.209	0.481	ZMIZ1,CADM2,SOX5,NGEF,ABCB9,NOVA1
ATGCTGG,MIR-338	115	3.16	5	0.21	0.481	MSL2,SEMA6D,NOVA1,MACROD2,TRIM33
ATCATGA,MIR-433	115	3.16	5	0.21	0.481	MSL2,ZMIZ1,ABCB9,GALNT1,BRWD1
V$RP58_01	207	5.69	8	0.211	0.481	NRGN,FOXP1,GIGYF2,SND1,SEMA6D,ATP2A2,CACNB2,SORBS1
GCTCTTG,MIR-335	86	2.36	4	0.211	0.481	CALU,ETF1,PCDH9,SREK1IP1
RYTGCNNRGNAAC_V$MIF1_01	86	2.36	4	0.211	0.481	NRGN,NCOA5,PTCH1,GBF1
V$MEIS1_01	239	6.57	9	0.212	0.483	MAPT,ESRRG,BEND4,DYNC1I1,COL11A1,CREB5,PPP2R2B,RGS6,SORBS1
SMTTTTGT_UNKNOWN	402	11	14	0.218	0.493	FOXP1,TCF4,ANKS1B,ZNF638,CNOT1,DDX3Y,CALD1,SOX5,BCL11A,PPP2R2B,NFIX,SRPK2,PREX1,TLK1
TGCTGCT,MIR-15A,MIR-16,MIR-15B,MIR-195,MIR-424,MIR-497	601	16.5	20	0.218	0.493	KMT2A,ESRRG,TCAIM,PTCH1,DYNC1I1,RBM6,PPM1E,GABBR1,SEMA6D,DMTF1,MSH5,DDX3Y,FURIN,RNF111,SYNE1,PCDH9,ATP2B2,PPP2R5C,CAMKV,TLK1
CCANNAGRKGGC_UNKNOWN	117	3.21	5	0.219	0.493	ESR2,MDK,COL11A1,STAG1,CADPS
V$MEIS1AHOXA9_01	117	3.21	5	0.219	0.493	ESRRG,BEND4,ANKS1B,CREB5,NOVA1
GCTNWTTGK_UNKNOWN	306	8.41	11	0.222	0.498	NREP,RERE,F2,SND1,ANKS1B,ATP2A2,CALD1,JMJD1C,HLA-DRB1,WNT3,PPP2R5C
V$TCF4_Q5	242	6.65	9	0.223	0.498	RERE,ANKS1B,SOX5,NFIX,ELMO1,WNT3,PPP2R5C,TRIM33,SORBS1
GGCNKCCATNK_UNKNOWN	118	3.24	5	0.224	0.5	KMT2E,NCOA5,TET2,STAG1,CSRNP3
AGTCAGC,MIR-345	60	1.65	3	0.228	0.506	PRPF3,CACNB2,RNF111
YKACATTT_UNKNOWN	276	7.58	10	0.229	0.508	ADAM22,DYNC1I1,MEF2C,ZNF568,LRFN5,TSHZ3,PPP2R2B,RGS6,ELMO1,TLK1
V$CEBPA_01	244	6.7	9	0.23	0.508	NREP,RPA3,KMT2E,ANKS1B,ITGA11,ARID1B,MSH5,CD55,CACNB2
V$TBP_01	245	6.73	9	0.233	0.514	ESRRG,CUL3,ANKS1B,CKB,SOX5,GALNT1,ELMO1,HDAC9,TLK1
KMCATNNWGGA_UNKNOWN	90	2.47	4	0.235	0.515	PTCH1,STAG1,GBF1,SREK1IP1
GTGTCAA,MIR-514	61	1.68	3	0.235	0.515	KMT2A,ZNF536,BRWD1
TCANNTGAY_V$SREBP1_01	475	13.1	16	0.235	0.515	ANXA9,FOXP1,GIGYF2,SPPL3,SPNS1,GATB,SOX5,STAG1,PTPRF,CADPS,ZFYVE1,MANBA,NFIX,WNT3,KDM3B,CSRNP3
YTAAYNGCT_UNKNOWN	151	4.15	6	0.236	0.515	ZFPM2,CITED1,PPP1R16B,PPP2R2B,TRIM33,CSRNP3
GCAAAAA,MIR-129	183	5.03	7	0.239	0.52	ESRRG,EFL1,SBK1,ANKS1B,CTNND1,SYT1,GALNT1
V$ZIC2_01	247	6.79	9	0.24	0.521	FOXP1,UTY,PTCH1,PKP4,CKB,CADM2,CTNND1,PPP1R16B,TRIM33
TTCNRGNNNNTTC_V$HSF_Q6	152	4.18	6	0.24	0.521	FOXP1,RTN1,RBM6,ZMIZ1,TNXB,ZNF800
V$ROAZ_01	10	0.275	1	0.243	0.525	PPP1R16A
CAGGTCC,MIR-492	63	1.73	3	0.25	0.534	DBN1,AMBRA1,CSRNP3
CCACACA,MIR-147	63	1.73	3	0.25	0.534	CREB5,SEMA3F,TRIOBP
GCGNNANTTCC_UNKNOWN	123	3.38	5	0.25	0.534	NRGN,CACNA2D2,CBLB,SND1,GALNT10
AGGAAGC,MIR-516-3P	123	3.38	5	0.25	0.534	SDK1,CREB5,SYT1,PPA2,BCL11B
WTGAAAT_UNKNOWN	616	16.9	20	0.251	0.536	SLC8A3,RERE,SEMA3A,GIGYF2,MDK,PLCL1,PKP4,TCF4,BEND4,OLFM4,CARMIL1,MEF2C,CADM2,SOX5,MAML3,TSHZ3,SRPK2,SORBS1,BCL11B,HDAC9
GTTATAT,MIR-410	93	2.56	4	0.253	0.537	MSL2,RERE,CREB5,ATP2B2
V$CEBP_Q3	251	6.9	9	0.254	0.538	DOCK8,PPM1E,ANKS1B,CALD1,CADM2,CD55,BCL11A,WNT3,BCL11B
V$AP2_Q3	251	6.9	9	0.254	0.538	MAPT,PPM1E,XRCC6,ETF1,FOXO3,KCNN2,WNT3,TRIM33,BCL11B
ACTGCCT,MIR-34B	219	6.02	8	0.255	0.539	MAGI1,ERLIN1,FOXP1,CACNA2D2,ANKS1B,ARID1B,NFIX,THRB
V$AREB6_04	252	6.92	9	0.258	0.541	KMT2A,ESRRG,WRN,PKP4,TCF4,MSH5,CADM2,BCL11A,NFIX
V$MTF1_Q4	252	6.92	9	0.258	0.541	SEMA3A,CTNND1,CNNM2,CADPS,KCNN2,PPP2R2B,RGS6,TNXB,PPP1R16A
V$HNF3B_01	221	6.07	8	0.263	0.55	UTY,ZFPM2,CALD1,TSHZ3,NFIX,PCDH9,BCL11B,AFF3
YRTCANNRCGC_UNKNOWN	65	1.79	3	0.265	0.55	XRCC6,MAML3,CDKAL1
AGCTCCT,MIR-28	95	2.61	4	0.265	0.55	MSL2,AMIGO1,NTM,PTPRF
V$CDX2_Q5	254	6.98	9	0.265	0.55	NREP,FOXP1,ZFPM2,CACNA1C,SLC13A1,CREB5,STAG1,DPYD,SRPK2
V$GRE_C	126	3.46	5	0.265	0.55	SEMA3A,MEF2C,TANK,TMOD3,CAMKV
CATTTCA,MIR-203	287	7.89	10	0.266	0.55	MAGI1,ZMIZ1,MEF2C,PRKG1,GLCCI1,NEGR1,NOVA1,ATP2B2,BCL11B,GLI3
V$PITX2_Q2	255	7.01	9	0.269	0.552	KMT2E,SLC13A1,CREB5,BCL11A,JMJD1C,PDE4B,PMFBP1,NFIX,DNAH11
V$TEF_Q6	255	7.01	9	0.269	0.552	DGKI,KMT2E,FOXP1,CREB5,CADM2,PDE4B,PPP2R2B,NFIX,DOCK4
V$SMAD_Q6	255	7.01	9	0.269	0.552	NRGN,SLC8A3,KMT2E,PTCH1,DYNC1I1,CALD1,CACNB2,CADPS,JMJD1C
YAATNANRNNNCAG_UNKNOWN	66	1.81	3	0.272	0.557	CALD1,CD55,TMOD3
V$P53_DECAMER_Q2	256	7.03	9	0.272	0.557	MSL2,AKAP6,GRIN2A,SLC6A9,SEMA6D,CITED1,CACNB2,NTRK3,BCL11B
V$PBX1_02	128	3.52	5	0.276	0.563	RPA3,ZFPM2,MEF2C,MGAT5B,TLK1
GGCAGTG,MIR-324-3P	97	2.67	4	0.277	0.563	FXR1,DMTF1,CKB,ST3GAL3
V$CEBPB_02	258	7.09	9	0.28	0.565	RPA3,FOXP1,ITGA11,CITED1,ARID1B,SOX5,CACNB2,BCL11A,TSHZ3
V$AP2_Q6	258	7.09	9	0.28	0.565	SPPL3,PPM1E,BSN,LDB1,GUCY1A2,CNNM2,KCNN2,GALNT10,WNT3
V$STAT6_02	258	7.09	9	0.28	0.565	CBLB,MEF2C,RHOJ,CTNNB1,TANK,FOXO3,PREX1,PPP2R5C,DOCK4
TAGAACC,MIR-182	38	1.04	2	0.281	0.565	GALNT1,ZNF800
CAGGTG_V$E12_Q6	2480	68.3	73	0.281	0.565	NRGN,NREP,MAGI1,PDE1C,ANXA9,MYO18A,DGKI,RPA3,SEMA3A,RTN1,GRIN2A,GIGYF2,RSRC1,NCOA5,SPPL3,MAPT,ESRRG,KIZ,PRKD1,MDK,PKP4,CACNA2D2,MPHOSPH9,CNTN4,NEDD4L,MMP16,EXT1,ITGA11,CKB,LDB1,GATB,PRKAG2,AUTS2,SDK1,CARMIL1,MEF2C,DDX3Y,MGAT5B,CADM2,CTNND1,STAG1,SYT1,CACNB2,KCNB1,ANK3,CNNM2,PPP1R16B,LRFN5,SLC35F2,BCL11A,PTPRO,JMJD1C,PIP5K1B,PDE4B,SEMA3F,KCNN2,PARD3B,PPP2R2B,RGS6,PPP1R13B,NFIX,NTRK3,NEGR1,SYNE1,EL…
TTCYRGAA_UNKNOWN	326	8.96	11	0.286	0.57	NRGN,SEMA3A,RTN1,MAPT,CNTNAP2,CACNA1I,SRPK2,WNT3,ZKSCAN8,PIK3R2,TLK1
GCCATNTTG_V$YY1_Q6	427	11.7	14	0.287	0.57	FBXL18,KMT2E,FOXP1,ENOX1,GIGYF2,TET2,ANAPC4,TCF4,DOCK8,SPNS1,ZNF638,CNOT1,CACNB2,GBF1
V$OCT1_07	162	4.45	6	0.287	0.57	ESRRG,LRFN5,NFIX,BCL11B,HDAC9,CAMKV
V$ALPHACP1_01	260	7.14	9	0.287	0.57	NRGN,NT5DC2,ATP2A2,CALD1,ESRRB,PPP2R2B,WNT3,MACROD2,AFF3
V$STAT_Q6	260	7.14	9	0.287	0.57	RTN1,TET2,BSN,CALD1,ANK3,PPP1R13B,NTRK3,ELMO1,TLK1
GTGCAAA,MIR-507	131	3.6	5	0.292	0.578	ESRRG,SEMA6D,BCL11A,PCDH9,ATP2B2
GGGTGGRR_V$PAX4_03	1290	35.6	39	0.294	0.579	NREP,MYO18A,KMT2A,KMT2E,MAPT,WRN,PTCH1,TCF4,ITIH3,ZFPM2,NEDD4L,ANKS1B,CITED1,LDB1,EIF1AY,FGFR1,AUTS2,GMIP,GRIK1,CADM2,CTNND1,CD55,STAG1,PTPRF,DHRS11,LRFN5,JMJD1C,PIP5K1B,KEL,ZFYVE1,PPP2R2B,NFIX,TNXB,NEGR1,WNT3,KDM3B,RHOA,ZNF800,TLK1
V$CEBPB_01	262	7.2	9	0.295	0.579	NREP,FOXP1,PTCH1,FHIT,ARID1B,CNOT1,ETF1,KDM4A,AFF3
V$E12_Q6	262	7.2	9	0.295	0.579	NEDD4L,PRKAG2,KCNB1,CNNM2,SEMA3F,NTRK3,NEGR1,ELMO1,NEURL1
CTCTATG,MIR-368	40	1.1	2	0.301	0.588	MEF2C,PARD3B
V$ARP1_01	165	4.53	6	0.301	0.588	ESRRG,PPM1E,NFIX,SORBS1,MED8,CAMKV
V$NFY_Q6_01	264	7.25	9	0.302	0.588	NT5DC2,ATP2A2,CADM2,KCNN2,ELMO1,WNT3,RPS6KL1,PPP2R5C,RHOA
YNTTTNNNANGCARM_UNKNOWN	70	1.92	3	0.302	0.588	GNAI1,CACNA1C,CSRNP3
V$XBP1_01	133	3.65	5	0.303	0.588	TCF4,SND1,CITED1,CADPS,BCL11B
TCCGTCC,MIR-184	13	0.357	1	0.304	0.59	SLC6A9
V$STAT5A_03	265	7.28	9	0.306	0.591	RPA3,KIZ,TCF4,NEDD4L,ATP2A2,CREB5,ZKSCAN3,CADM2,BCL11A
V$HEB_Q6	265	7.28	9	0.306	0.591	MYO18A,MDK,ZNF398,ZMIZ1,SOX5,CACNB2,CADPS,RNF111,SORBS1
V$OCT1_06	266	7.31	9	0.31	0.595	GALNT12,FOXP1,PKP4,BEND4,CREB5,SOX5,ANK3,SRPK2,NTRK3
AAGTCCA,MIR-422B,MIR-422A	71	1.95	3	0.31	0.595	NEK4,SRR,NTRK3
ACATTCC,MIR-1,MIR-206	300	8.24	10	0.311	0.597	FOXP1,HDAC4,BSN,GPD2,SEMA6D,CREB5,CPEB1,CLCN3,PREX1,ZNF800
V$HSF1_01	267	7.34	9	0.313	0.598	RTN1,WRN,CACNA2D2,SGF29,GRIK1,TSHZ3,PPP2R5C,CSRNP3,TLK1
V$OCT1_B	267	7.34	9	0.313	0.598	FOXP1,BEND4,CACNA1C,MGAT5B,CADM2,STAG1,PRKG1,CSRNP3,HDAC9
ACTWSNACTNY_UNKNOWN	103	2.83	4	0.314	0.598	KMT2D,FHIT,BCL11A,TMOD3
V$CEBP_Q2	234	6.43	8	0.315	0.599	FOXP1,TCF4,BEND4,HDAC4,ITGA11,STAG1,PRKG1,TSHZ3
V$PR_02	136	3.74	5	0.319	0.603	RERE,SEMA3A,SOX5,ELMO1,DOCK4
AGGGCAG,MIR-18A	136	3.74	5	0.319	0.603	MAPT,TET2,FURIN,ZFYVE1,CAMKV
TTTGTAG,MIR-520D	336	9.23	11	0.319	0.603	MSL2,CNTNAP2,HDAC4,PPM1E,ATP2A2,CNOT1,MEF2C,SYT1,PCGF3,JMJD1C,BRWD1
V$GATA2_01	104	2.86	4	0.32	0.603	SLC8A3,GRIN2A,MAML3,NEURL1
V$EGR1_01	269	7.39	9	0.321	0.603	NRGN,MSL2,PTCH1,PRPF3,MEF2C,KCNB1,LRFN5,KCNN2,RHOA
V$GR_Q6	271	7.45	9	0.329	0.615	RERE,PKP4,CNTN4,AUTS2,PPP2R2B,SRPK2,NEGR1,TMOD3,AFF3
V$GR_01	204	5.61	7	0.329	0.615	RERE,SEMA3A,KIZ,JMJD1C,ELMO1,DOCK4,SORBS1
V$NCX_01	171	4.7	6	0.33	0.615	KMT2E,CACNA2D2,CNOT1,PPP1R16A,IMMP2L,PCDH9
GGGGCCC,MIR-296	74	2.03	3	0.332	0.615	SYNGAP1,FOXP1,DBN1
V$OLF1_01	272	7.47	9	0.333	0.615	KMT2E,ESRRG,PTCH1,SLC6A9,SDK1,GRIK1,SOX5,KDM3B,AFF3
V$MMEF2_Q6	272	7.47	9	0.333	0.615	DGKI,SEMA3A,RTN1,FXR1,GRIK1,SOX5,PPP1R16B,PPP2R2B,RHOA
ATTCTTT,MIR-186	272	7.47	9	0.333	0.615	CNTNAP2,TCF20,DDX3Y,CADM2,SNAP91,PSPH,SRPK2,NEGR1,BCL11B
V$AP4_Q5	273	7.5	9	0.336	0.62	SLC8A3,HDAC4,SEMA6D,ZNF398,ZMIZ1,CACNB2,KCNN2,DOCK4,CSRNP3
V$COREBINDINGFACTOR_Q6	273	7.5	9	0.336	0.62	RPA3,ARHGAP15,ATP2A2,ETF1,SOX5,ANK3,JMJD1C,NFIX,HDAC9
V$POU6F1_01	240	6.59	8	0.34	0.623	RERE,FOXP1,GRIN2A,ZFPM2,CACNA1C,CREB5,SOX5,CSRNP3
GAANYNYGACNY_UNKNOWN	75	2.06	3	0.34	0.623	BEND4,CARMIL1,ESRRB
V$AHRARNT_02	15	0.412	1	0.342	0.625	SORCS3
GTATTAT,MIR-369-3P	207	5.69	7	0.343	0.625	KMT2A,MSL2,PTCH1,ZFPM2,ST3GAL3,PDE4B,SRPK2
AGTCTTA,MIR-499	76	2.09	3	0.348	0.63	ESRRG,SOX5,NOVA1
V$CACBINDINGPROTEIN_Q6	242	6.65	8	0.348	0.63	NRGN,NEDD4L,IVD,LRFN5,BCL11A,ZFYVE1,NFIX,NEGR1
V$IRF_Q6	242	6.65	8	0.348	0.63	KMT2A,SEMA3A,PSMA5,SEMA6D,EXT1,BCL11A,PTPRO,NAALADL2
V$ER_Q6	276	7.58	9	0.348	0.63	KMT2E,ESRRG,CNNM2,ESRRB,MAML3,JMJD1C,KCNN2,PMFBP1,WNT3
V$SRF_C	211	5.8	7	0.36	0.651	FOXP1,RSU1,PTCH1,RHOJ,CALD1,CTNND1,TANK
V$PPARG_01	46	1.26	2	0.362	0.652	NOVA1,CSRNP3
CCAWYNNGAAR_UNKNOWN	145	3.98	5	0.368	0.661	PPM1E,HLA-DQA1,CTNND1,RBL2,MED8
V$FXR_IR1_Q6	112	3.08	4	0.37	0.664	TNRC6A,ZMIZ1,SOX5,PPP2R2B
CRGAARNNNNCGA_UNKNOWN	47	1.29	2	0.372	0.664	BCL11B,PIK3R2
TAGGTCA,MIR-192,MIR-215	47	1.29	2	0.372	0.664	PKP4,ZNF536
V$STAT1_03	248	6.81	8	0.373	0.665	NRGN,ADAM22,OLFM4,ZNF568,GRIK1,NTRK3,SYNE1,HDAC9
GGTGTGT,MIR-329	113	3.1	4	0.377	0.668	ESRRG,SLC22A23,MEF2C,THRB
V$CMYB_01	249	6.84	8	0.377	0.668	NRGN,KMT2D,NCOA5,RBM6,PPM1E,WNT3,ATP2B2,ZNF800
TGACCTTG_V$SF1_Q6	249	6.84	8	0.377	0.668	CKB,SDK1,MEF2C,CACNB2,PPP1R16B,DHRS11,LRFN5,SEMA3F
V$STAT3_02	147	4.04	5	0.379	0.668	KMT2A,NCOA5,TNRC6A,CALU,KCNN2
CYTAGCAAY_UNKNOWN	147	4.04	5	0.379	0.668	NRGN,KMT2D,PTCH1,TNRC6A,RGS6
V$HSF2_01	250	6.87	8	0.381	0.67	HLA-B,WRN,CACNA2D2,SGF29,MEF2C,GRIK1,CSRNP3,CAMKV
V$MYOGNF1_01	48	1.32	2	0.382	0.67	KMT2E,BCL11A
CGTSACG_V$PAX3_B	148	4.07	5	0.384	0.674	MTHFD1L,GIGYF2,BCL11A,RFT1,BCL11B
V$CREB_Q3	252	6.92	8	0.39	0.681	FEZ1,ESRRG,PKP4,ANKS1B,BCL11A,JMJD1C,NTRK3,TLK1
GGGNRMNNYCAT_UNKNOWN	82	2.25	3	0.393	0.685	ETF1,ST3GAL3,ELMO1
V$STAT_01	253	6.95	8	0.394	0.686	MYO18A,TET2,GABBR1,CKB,NT5C2,ANK3,DOCK4,TMOD3
V$FREAC4_01	150	4.12	5	0.395	0.686	DGKI,TET2,CALD1,TMOD3,NAALADL2
RYTGCNWTGGNR_UNKNOWN	116	3.19	4	0.395	0.686	SLC8A3,PPM1E,CACNB2,KCNN2
V$HLF_01	254	6.98	8	0.398	0.687	NREP,FOXP1,BSN,SEMA6D,ARID1B,CREB5,PRKG1,FOXO3
V$E4F1_Q6	289	7.94	9	0.399	0.687	PTCH1,PKP4,ANKS1B,ATP2A2,CKB,ETF1,CALD1,STAG1,PPP2R2B
CTCCAAG,MIR-432	83	2.28	3	0.4	0.687	RASGRP4,FURIN,TSHZ3
V$MAZR_01	220	6.04	7	0.401	0.687	KMT2E,MAPT,ETF1,GRIK1,PTPRF,LRFN5,RNF111
TCTGATC,MIR-383	50	1.37	2	0.401	0.687	MSL2,SOX5
GGGATGC,MIR-324-5P	50	1.37	2	0.401	0.687	NTRK3,CAMKV
CTAWWWATA_V$RSRFC4_Q2	361	9.92	11	0.406	0.694	SLC8A3,DGKI,RPA3,FOXP1,PTCH1,CUL3,CKB,LRRC20,SOX5,PTPRO,HDAC9
CTGYNNCTYTAA_UNKNOWN	84	2.31	3	0.407	0.694	NRGN,BCL11A,KCNN2
TCTGGAC,MIR-198	84	2.31	3	0.407	0.694	BSN,CREB5,BTN2A1
V$MYOD_Q6_01	257	7.06	8	0.411	0.697	CLSTN2,CTR9,ITGA11,JMJD1C,SEMA3F,PPP2R2B,ELMO1,NEURL1
CGGAARNGGCNG_UNKNOWN	51	1.4	2	0.411	0.697	CTR9,ATP2A2
STTTCRNTTT_V$IRF_Q6	188	5.17	6	0.414	0.699	PSMA5,HDAC4,SOX5,BCL11A,NFIX,SORBS1
V$CETS1P54_01	258	7.09	8	0.415	0.699	CTR9,CALU,DMTF1,PRKAG2,MEF2C,PALB2,DPP8,MED8
V$AREB6_03	258	7.09	8	0.415	0.699	PDE1C,MMP16,CTNND1,PPP1R16B,JMJD1C,SEMA3F,NTRK3,ELMO1
V$ERR1_Q2	259	7.12	8	0.419	0.705	TNRC6A,PPM1E,TTLL7,MEF2C,CACNB2,FBXL17,JMJD1C,SRPK2
V$EGR3_01	86	2.36	3	0.422	0.708	USP4,SORCS3,HDAC9
GATAAGR_V$GATA_C	295	8.11	9	0.422	0.708	MYO18A,PPM1E,GABBR1,ANKS1B,CREB5,MEF2C,CTNND1,SOX5,TNXB
V$VDR_Q3	225	6.18	7	0.424	0.708	NRGN,PTCH1,FSCN3,KCNB1,FURIN,NTRK3,BCL11B
MGGAAGTG_V$GABP_B	757	20.8	22	0.424	0.708	ARHGAP15,FOXP1,CTR9,TNRC6A,DOCK8,CNTN4,ITGA11,DMTF1,CNOT1,PRKAG2,ETF1,PALB2,FURIN,GALNT10,ELMO1,DPP8,PREX1,CSRNP3,ZKSCAN8,PIK3R2,ZNF800,TLK1
V$TEF1_Q6	226	6.21	7	0.428	0.711	MDK,SLC6A9,ZMIZ1,ANK3,PTPRF,CNNM2,JMJD1C
V$HFH3_01	191	5.25	6	0.428	0.711	ATP2A2,MEF2C,CADM2,NOVA1,SLC39A8,BCL11B
CCAWWNAAGG_V$SRF_Q4	87	2.39	3	0.43	0.711	PTCH1,TCF4,CALD1
TTGCACT,MIR-130A,MIR-301,MIR-130B	403	11.1	12	0.43	0.711	KMT2A,RTN1,TNRC6A,CUL3,ZFPM2,MPHOSPH9,CREB5,SOX5,LCORL,ATP2B2,BRWD1,ZNF800
V$TST1_01	262	7.2	8	0.432	0.713	KMT2E,RTN1,ESRRG,CACNA2D2,CNOT1,RHOJ,STAG1,PDE4B
V$HNF4_Q6	263	7.23	8	0.436	0.717	KMT2A,MMP16,XRCC6,CACNB2,TSHZ3,JMJD1C,PPP1R13B,WNT3
ACAGGGT,MIR-10A,MIR-10B	123	3.38	4	0.439	0.717	ESRRG,NFIX,GALNT1,BRWD1
RACTNNRTTTNC_UNKNOWN	123	3.38	4	0.439	0.717	ADAM22,SGF29,TNRC6A,ZNF568
GTGACTT,MIR-224	158	4.34	5	0.439	0.717	RERE,SPPL3,CREB5,DDX3Y,AFF3
CAGCACT,MIR-512-3P	158	4.34	5	0.439	0.717	KMT2A,CADM2,SGSM2,ATP2B2,ZNF800
CCCACAT,MIR-299-3P	54	1.48	2	0.439	0.717	TCF4,BCL11A
V$STAT6_01	264	7.25	8	0.44	0.717	KIZ,TCF4,NEDD4L,ATP2A2,CADM2,BCL11A,NEURL1,PIK3R2
V$GATA_C	266	7.31	8	0.448	0.726	ESRRG,PPM1E,GABBR1,ANKS1B,CTNND1,SOX5,MED27,PREX1
V$STAT4_01	266	7.31	8	0.448	0.726	MSL2,PKP4,CARMIL1,MEF2C,RHOJ,CTNNB1,JMJD1C,DOCK4
TGCCTTA,MIR-124A	552	15.2	16	0.45	0.726	RERE,PRKD1,CACNA2D2,HDAC4,SEMA6D,ITGA11,GLT8D1,ETF1,CACNB2,CADPS,NFIX,NEGR1,THRB,MACROD2,BRWD1,RNF144A
ACCATTT,MIR-522	160	4.4	5	0.45	0.726	MSL2,FOXP1,PPM1E,STAG1,PRKG1
V$SPZ1_01	231	6.35	7	0.45	0.726	LDB1,CADM2,BCL11A,KCNN2,NTRK3,PPP2R5C,ZNF800
V$PAX3_B	90	2.47	3	0.451	0.726	SEMA3A,CNNM2,BCL11B
TTGGGAG,MIR-150	90	2.47	3	0.451	0.726	FOXP1,PKP4,ETF1
RGAANNTTC_V$HSF1_01	446	12.3	13	0.454	0.728	HLA-B,SEMA3A,RTN1,CACNA2D2,SGF29,HDAC4,MMP16,DMTF1,MEF2C,GRIK1,PPP2R5C,CSRNP3,TLK1
V$CDPCR3_01	56	1.54	2	0.458	0.733	NPAS1,HDAC4
V$STAT3_01	22	0.604	1	0.458	0.733	ELMO1
V$TEL2_Q6	233	6.4	7	0.459	0.733	ARHGAP15,CTR9,TNRC6A,DMTF1,PALB2,FURIN,ZNF800
CCTNTMAGA_UNKNOWN	127	3.49	4	0.463	0.737	SND1,ADTRP,NTRK3,BCL11B
ACTAYRNNNCCCR_UNKNOWN	449	12.3	13	0.464	0.737	KMT2D,ADAM22,WRN,SGF29,SND1,GATB,FGFR1,ZNF568,ZCCHC7,NKIRAS1,RBL2,ZFYVE1,TMOD3
V$CDP_01	92	2.53	3	0.466	0.737	RERE,ESRRG,NFIX
V$LXR_DR4_Q3	92	2.53	3	0.466	0.737	FOXP1,HDAC4,MEF2C
V$AP2_Q6_01	272	7.47	8	0.473	0.748	KMT2E,RBM6,PPM1E,LDB1,DBN1,LRFN5,KDM3B,CAMKV
GTACAGG,MIR-486	58	1.59	2	0.476	0.748	MAML3,AFF3
ACTGAAA,MIR-30A-3P,MIR-30E-3P	201	5.52	6	0.477	0.748	FOXP1,FXR1,MEF2C,GALNT1,NEGR1,MACROD2
GGGACCA,MIR-133A,MIR-133B	201	5.52	6	0.477	0.748	SLC8A3,NCOA5,DDX3Y,CTTNBP2,PIP5K1B,PREX1
V$OCT1_Q5_01	273	7.5	8	0.477	0.748	FOXP1,ATP2A2,MGAT5B,CADM2,PPP2R2B,GALNT1,PPP2R5C,CSRNP3
V$CDPCR1_01	130	3.57	4	0.481	0.752	KMT2A,EXT1,MGAT5B,NOVA1
V$ETS2_B	274	7.53	8	0.481	0.752	DMTF1,CKB,FURIN,FOXO3,ELMO1,DOCK4,TMOD3,ZNF800
V$AR_03	59	1.62	2	0.485	0.754	NRGN,RERE
GTCAGGA,MIR-378	59	1.62	2	0.485	0.754	NFIX,ATP2B2
V$EGR_Q6	275	7.56	8	0.485	0.754	PTCH1,CALU,PRPF3,KCNB1,PPP1R16B,KCNN2,MACROD2,CAMKV
AACYNNNNTTCCS_UNKNOWN	95	2.61	3	0.487	0.754	ADAM22,SGF29,GATB
CGCTGCT,MIR-503	24	0.659	1	0.488	0.754	BSN
AGTCTAG,MIR-151	24	0.659	1	0.488	0.754	NTM
CCTGCTG,MIR-214	240	6.59	7	0.49	0.756	MYO18A,MAPT,MRM2,NEDD4L,ANKS1B,CACNA1I,BCL11A
AACTGAC,MIR-223	96	2.64	3	0.494	0.76	MMP16,MEF2C,FOXO3
V$RFX1_02	278	7.64	8	0.498	0.765	SLC8A3,SPAG16,HDAC4,PPM1E,ZFYVE1,RGS6,ELMO1,CSRNP3
V$GCM_Q2	242	6.65	7	0.499	0.766	MAGI1,EXT1,CADM2,KCNB1,CNNM2,SRPK2,KDM3B
V$GR_Q6_01	279	7.67	8	0.502	0.767	KMT2D,RSRC1,TET2,CALD1,ANK3,JMJD1C,PCDH9,AFF3
V$MEF2_04	25	0.687	1	0.502	0.767	DGKI
ACCAAAG,MIR-9	499	13.7	14	0.507	0.773	FOXP1,CNTN4,SEMA6D,MMP16,ARID1B,CREB5,FURIN,CNNM2,BCL11A,RNF111,PPP1R13B,AMBRA1,RNF144A,TLK1
V$ELF1_Q6	244	6.7	7	0.508	0.773	DMTF1,MSH5,GMIP,CTNND1,ELMO1,DPP8,PCDH9
ATAACCT,MIR-154	62	1.7	2	0.511	0.775	PPM1E,CADM2
RYTAAWNNNTGAY_UNKNOWN	62	1.7	2	0.511	0.775	ZFPM2,CREB5
V$NFMUE1_Q6	245	6.73	7	0.512	0.775	GIGYF2,TCF4,EXT1,STAG1,GBF1,MIRLET7BHG,BCL11B
GTTRYCATRR_UNKNOWN	172	4.73	5	0.513	0.775	HDAC4,PPM1E,LDB1,ELMO1,CAMKV
AGGTGCA,MIR-500	99	2.72	3	0.514	0.776	ESRRG,DDX3Y,TSHZ3
V$TAXCREB_02	26	0.714	1	0.516	0.777	BCL11A
V$FOXM1_01	246	6.76	7	0.516	0.777	SEMA3A,CREB5,MEF2C,SOX5,PCDH9,RHOA,HDAC9
ACAWNRNSRCGG_UNKNOWN	63	1.73	2	0.52	0.778	CKB,ZNF638
V$TGIF_01	247	6.79	7	0.521	0.778	NRGN,DYNC1I1,CLSTN2,DYSF,ANKS1B,FOXO3,PPP2R2B
V$E2F1_Q3_01	247	6.79	7	0.521	0.778	NRGN,KMT2E,GRIN2A,EIF1AY,STAG1,ABCB9,FOXO3
V$POU3F2_01	100	2.75	3	0.521	0.778	NOVA1,BCL11B,HDAC9
V$AHR_01	64	1.76	2	0.528	0.786	BCL11A,NTRK3
CTAGGAA,MIR-384	64	1.76	2	0.528	0.786	SYNGAP1,ESRRG
TCCCRNNRTGC_UNKNOWN	213	5.85	6	0.533	0.792	KMT2D,EXOC4,RBM6,BSN,CSRNP3,RHOA
ATGGYGGA_UNKNOWN	102	2.8	3	0.535	0.792	CACNA2D2,EXT1,BCL11B
YRCCAKNNGNCGC_UNKNOWN	65	1.79	2	0.537	0.794	GRIN2A,PTPRF
V$MYCMAX_03	252	6.92	7	0.542	0.801	GIGYF2,SPPL3,UTY,PTCH1,SPNS1,ZCCHC7,FOXO3
CAAGGAT,MIR-362	66	1.81	2	0.545	0.802	CNTN4,BCL11A
AGGAGTG,MIR-483	66	1.81	2	0.545	0.802	NTRK3,AMBRA1
V$HNF4_01_B	253	6.95	7	0.546	0.803	ARFGEF2,CNOT1,BCL11A,JMJD1C,GBF1,NOVA1,WNT3
ATACCTC,MIR-202	179	4.92	5	0.548	0.804	CALU,CALD1,SYT1,GALNT1,SREK1IP1
AACWWCAANK_UNKNOWN	142	3.9	4	0.55	0.805	FGFR1,SOX5,DOCK4,AFF3
V$NFY_01	254	6.98	7	0.55	0.805	KMT2E,ATP2A2,LRRC20,ELMO1,WNT3,PCDH9,PPP2R5C
GACAGGG,MIR-339	67	1.84	2	0.553	0.807	SYNGAP1,NOVA1
V$ZIC3_01	255	7.01	7	0.555	0.808	FOXP1,ESRRG,PTCH1,CTNND1,PPP1R16B,BCL11A,NEGR1
V$MIF1_01	181	4.97	5	0.558	0.812	NRGN,NCOA5,PTCH1,CBLB,SOX5
TGACATY_UNKNOWN	665	18.3	18	0.561	0.814	PDE1C,NPAS3,TET2,OLFM4,ANKS1B,MEF2C,CALD1,CTNND1,ADTRP,LRFN5,BCL11A,TSHZ3,KCNN2,RGS6,ELMO1,WNT3,PPP2R5C,SORBS1
V$SF1_Q6	257	7.06	7	0.563	0.816	TNRC6A,PPM1E,CKB,TTLL7,CACNB2,DHRS11,LRFN5
GAGCCAG,MIR-149	145	3.98	4	0.567	0.817	EXT1,ATP2A2,NTRK3,TNXB
RAAGNYNNCTTY_UNKNOWN	145	3.98	4	0.567	0.817	ESRRG,DYSF,OLFM4,BCL11A
V$SREBP_Q3	258	7.09	7	0.567	0.817	NRGN,KMT2E,PPM1E,ANKS1B,BCL11A,NTRK3,RHOA
GTTAAAG,MIR-302B	69	1.9	2	0.569	0.818	WNT3,PCDH9
ATGCTGC,MIR-103,MIR-107	221	6.07	6	0.57	0.818	ZFPM2,FURIN,BCL11A,PDE4B,NOVA1,CAMKV
V$ATF_01	259	7.12	7	0.571	0.819	PFAS,SND1,ETF1,CALD1,KCNN2,PCDH9,CLCN3
GTTGNYNNRGNAAC_UNKNOWN	108	2.97	3	0.573	0.821	SPAG16,ZFYVE1,ELMO1
TTCYNRGAA_V$STAT5B_01	335	9.2	9	0.575	0.822	MYO18A,TET2,SEMA6D,NT5C2,ANK3,PTPRO,ELMO1,DOCK4,TMOD3
CACGTTT,MIR-302A	31	0.852	1	0.579	0.824	NREP
V$ZIC1_01	261	7.17	7	0.579	0.824	MSL2,GIGYF2,PTCH1,DMTF1,CTNND1,MAML3,NEGR1
RACCACAR_V$AML_Q6	261	7.17	7	0.579	0.824	MSRA,RPA3,CITED1,FGFR1,ETF1,SOX5,JMJD1C
TGACCTY_V$ERR1_Q2	1040	28.7	28	0.58	0.824	NREP,ANXA9,KMT2A,DGKI,KMT2E,ESRRG,F2,SLC6A9,PPM1E,CNTN4,CALU,CKB,SDK1,MEF2C,SOX5,CACNB2,ANK3,PPP1R16B,ESRRB,DHRS11,LRFN5,JMJD1C,GBF1,SEMA3F,NFIX,TNXB,CSRNP3,NEURL1
V$AP4_01	262	7.2	7	0.583	0.824	FOXP1,COL11A1,CACNB2,BCL11A,JMJD1C,SORBS1,ZNF800
V$MAX_01	262	7.2	7	0.583	0.824	KMT2A,TCF4,BEND4,SPNS1,GUCY1A2,ZCCHC7,FOXO3
V$NFY_Q6	262	7.2	7	0.583	0.824	HLA-DMA,PTCH1,CBLB,HLA-DRB5,HLA-DRB1,WNT3,RHOA
GCAAGGA,MIR-502	71	1.95	2	0.585	0.824	BCL11A,MACROD2
V$CHX10_01	225	6.18	6	0.587	0.824	PPM1E,SND1,LRFN5,PPP1R16A,PCDH9,AFF3
TTTTGAG,MIR-373	225	6.18	6	0.587	0.824	GNAI1,PKP4,TNRC6A,PPM1E,PPP2R5C,TRIM33
TGANNYRGCA_V$TCF11MAFG_01	301	8.27	8	0.588	0.824	SLC8A3,DYNC1I1,ANKS1B,TTLL7,CTNND1,SOX5,PPP2R2B,DOCK4
GCCNNNWTAAR_UNKNOWN	149	4.09	4	0.589	0.824	MAGI1,DGKI,PTCH1,SOX5
V$AP1_Q6_01	264	7.25	7	0.592	0.826	ESRRG,TNRC6A,GABBR1,ANK3,SRPK2,TNXB,PCDH9
GTCNYYATGR_UNKNOWN	111	3.05	3	0.592	0.826	PKP4,PPM1E,JMJD1C
V$MYOD_01	265	7.28	7	0.596	0.828	CACNA2D2,CACNB2,KCNB1,CNNM2,SEMA3F,KCNN2,ELMO1
V$OCT_Q6	265	7.28	7	0.596	0.828	FOXP1,ATP2A2,MGAT5B,CADM2,PPP2R2B,CSRNP3,HDAC9
V$AML_Q6	266	7.31	7	0.6	0.833	GALNT12,PTCH1,ATP2A2,ETF1,CREB5,SOX5,CTNNB1
GGTAACC,MIR-409-5P	33	0.907	1	0.602	0.834	TSHZ3
V$MYCMAX_B	268	7.36	7	0.607	0.841	PRKAG2,SDK1,ETF1,LRFN5,BCL11B,CAMKV,ZNF800
GCTTGAA,MIR-498	114	3.13	3	0.61	0.841	PTCH1,CADM2,PDE4B
V$VDR_Q6	269	7.39	7	0.611	0.841	GRIN2A,ESRRG,PTCH1,SOX5,PPP2R2B,TRIM33,ZNF800
V$ATF1_Q6	231	6.35	6	0.613	0.841	FOXP1,ESRRG,PFAS,CALD1,NOVA1,PPP2R5C
V$PAX5_01	154	4.23	4	0.615	0.841	CALD1,MAML3,ZNF800,TLK1
RGTTAMWNATT_V$HNF1_01	75	2.06	2	0.615	0.841	KMT2A,SFTA2
V$OCT1_Q6	270	7.42	7	0.615	0.841	ESRRG,TCF4,ATP2A2,CADM2,SOX5,ANK3,CSRNP3
V$COMP1_01	115	3.16	3	0.616	0.841	EXT1,CREB5,CALD1
ATGCAGT,MIR-217	115	3.16	3	0.616	0.841	BCL11A,GATAD2B,NOVA1
V$NFKB_Q6_01	232	6.37	6	0.617	0.841	DGKI,RASGRP4,SOX5,PPP1R13B,ELMO1,ZNF800
V$NMYC_01	271	7.45	7	0.619	0.843	GRIN2A,TET2,BEND4,ZCCHC7,FOXO3,SEMA3F,CAMKV
TGGNNNNNNKCCAR_UNKNOWN	424	11.6	11	0.62	0.843	KMT2E,RERE,RTN1,ZFPM2,ATP2A2,CREB5,MEF2C,TANK,ELMO1,CLCN3,CAMKV
GCACCTT,MIR-18A,MIR-18B	117	3.21	3	0.628	0.852	TSHZ3,CSRNP3,TRIOBP
V$LXR_Q3	77	2.12	2	0.629	0.852	SND1,FAM193A
GGARNTKYCCA_UNKNOWN	78	2.14	2	0.636	0.86	SLC6A9,NTRK3
V$SP1_01	237	6.51	6	0.638	0.86	GRIN2A,GMIP,CADM2,SRR,GBF1,BCL11B
V$NFKAPPAB65_01	237	6.51	6	0.638	0.86	WRN,RASGRP4,SOX5,KCNN2,PPP1R13B,DOCK4
V$ZF5_B	239	6.57	6	0.646	0.869	NCOA5,ZNF398,ETF1,PPA2,TRIM33,NEURL1
AGGGCCA,MIR-328	80	2.2	2	0.65	0.872	DYNC1I1,ST3GAL3
TAANNYSGCG_UNKNOWN	80	2.2	2	0.65	0.872	CNOT1,RHOA
V$SRF_Q6	241	6.62	6	0.654	0.874	RERE,FOXP1,RSU1,PTCH1,RHOJ,CALD1
V$PAX8_01	38	1.04	1	0.654	0.874	JMJD1C
V$TFIII_Q6	205	5.63	5	0.668	0.891	ESRRG,LDB1,BCL11A,NFIX,PCDH9
V$MYOD_Q6	245	6.73	6	0.669	0.891	MAGI1,KMT2E,PKP4,NEDD4L,PRKAG2,HDAC9
V$NFY_C	245	6.73	6	0.669	0.891	ESRRG,CBLB,CNNM2,ELMO1,WNT3,PPP2R5C
V$IRF2_01	125	3.43	3	0.672	0.892	HDAC4,BCL11A,SORBS1
V$AR_Q2	125	3.43	3	0.672	0.892	RERE,TSHZ3,WNT3
TCTATGA,MIR-376A,MIR-376B	84	2.31	2	0.676	0.894	MACROD2,BRWD1
V$NERF_Q2	247	6.79	6	0.677	0.894	FURIN,GBF1,NTRK3,DPP8,SORBS1,ZNF800
AAAGGAT,MIR-501	126	3.46	3	0.677	0.894	MEF2C,SRR,NFIX
CAGNWMCNNNGAC_UNKNOWN	85	2.34	2	0.682	0.898	MGAT5B,JMJD1C
CAGGGTC,MIR-504	85	2.34	2	0.682	0.898	NTM,NFIX
V$IRF1_01	250	6.87	6	0.688	0.904	HDAC4,LDB1,CACNB2,BCL11A,NFIX,SORBS1
V$STAT5A_01	251	6.9	6	0.692	0.908	SEMA6D,ATP2A2,NT5C2,ANK3,WNT3,TMOD3
V$STAT1_02	252	6.92	6	0.695	0.911	NRGN,ADAM22,ZNF568,NTRK3,SYNE1,HDAC9
V$HMX1_01	43	1.18	1	0.699	0.913	CACNB2
ACAACCT,MIR-453	43	1.18	1	0.699	0.913	BCL11B
TNCATNTCCYR_UNKNOWN	131	3.6	3	0.702	0.915	ADAM22,ZNF568,WNT3
V$WHN_B	254	6.98	6	0.702	0.915	GRIN2A,ESRRG,HDAC4,SND1,ANKS1B,WNT3
V$CREL_01	256	7.03	6	0.71	0.921	WRN,RASGRP4,SOX5,KCNN2,PPP1R13B,DOCK4
V$PXR_Q2	256	7.03	6	0.71	0.921	ARHGAP15,ITIH3,CREB5,NTM,JMJD1C,CSRNP3
TTTNNANAGCYR_UNKNOWN	133	3.65	3	0.712	0.923	FOXP1,TCF4,PPP2R2B
CCTGAGT,MIR-510	45	1.24	1	0.715	0.925	NOVA1
WGGAATGY_V$TEF1_Q6	378	10.4	9	0.716	0.925	GALNT12,KMT2E,PTCH1,MDK,PKP4,BCL11A,FOXO3,JMJD1C,TMOD3
GGGNNTTTCC_V$NFKB_Q6_01	134	3.68	3	0.717	0.925	NRGN,SOX5,NTRK3
CTCNANGTGNY_UNKNOWN	91	2.5	2	0.718	0.925	CKB,LRFN5
V$PPAR_DR1_Q2	259	7.12	6	0.72	0.926	HDAC4,ARFGEF2,LRFN5,GBF1,CSRNP3,MED8
TCTAGAG,MIR-517	46	1.26	1	0.723	0.928	CUL3
V$DR4_Q2	260	7.14	6	0.723	0.928	NREP,FOXP1,HDAC4,SOX5,NOVA1,KDM3B
V$CREB_Q2_01	220	6.04	5	0.727	0.929	PFAS,XRCC6,CALD1,CACNB2,CLCN3
V$HNF4_DR1_Q3	261	7.17	6	0.727	0.929	TCAIM,SOX5,JMJD1C,GBF1,WNT3,MED8
V$TTF1_Q6	262	7.2	6	0.73	0.932	RSRC1,TCF4,ZNF804A,CITED1,NOVA1,WNT3
V$COUP_01	263	7.23	6	0.733	0.932	ESRRG,ARFGEF2,JMJD1C,GBF1,CSRNP3,MED8
V$NFKB_C	263	7.23	6	0.733	0.932	WRN,SOX5,BCL11A,PPP1R13B,RHOA,ZNF800
V$BACH1_01	263	7.23	6	0.733	0.932	GNAI1,GIGYF2,TNRC6A,DYSF,SRPK2,TNXB
V$AHRARNT_01	140	3.85	3	0.744	0.943	RBM6,BCL11A,RGS6
GGATTA_V$PITX2_Q2	587	16.1	14	0.745	0.943	SEMA3A,ENOX1,SPAG16,TCF4,USP4,SLC13A1,CREB5,SRR,PPP1R16B,MAML3,JMJD1C,PDE4B,ELMO1,NOVA1
V$AP1FJ_Q2	268	7.36	6	0.75	0.943	GNAI1,SLC6A9,GABBR1,JMJD1C,RGS6,PCDH9
V$EFC_Q6	268	7.36	6	0.75	0.943	NRGN,NPAS3,NCOA5,PTCH1,GBF1,CAMKV
V$NF1_Q6_01	268	7.36	6	0.75	0.943	KMT2E,CACNA1C,RHOJ,TANK,FAM193A,DNAH11
V$NRSF_01	97	2.67	2	0.75	0.943	MGAT5B,ATP2B2
CCAGGGG,MIR-331	97	2.67	2	0.75	0.943	GABBR1,FURIN
V$SRF_01	50	1.37	1	0.752	0.943	CALD1
WWTAAGGC_UNKNOWN	142	3.9	3	0.753	0.943	KDM4A,SORBS1,HDAC9
YGTCCTTGR_UNKNOWN	98	2.69	2	0.755	0.945	SEMA6D,ATP2A2
V$AREB6_01	271	7.45	6	0.759	0.946	RTN1,ENOX1,CREB5,CADM2,AFF3,HDAC9
V$HNF4ALPHA_Q6	271	7.45	6	0.759	0.946	ZNF804A,ARFGEF2,CADM2,GBF1,ZFYVE1,NOVA1
ATCMNTCCGY_UNKNOWN	51	1.4	1	0.759	0.946	MAML3
V$NFE2_01	272	7.47	6	0.762	0.948	ESRRG,FHIT,TNRC6A,TTLL7,TNXB,PCDH9
ACTACCT,MIR-196A,MIR-196B	145	3.98	3	0.765	0.95	ABCB9,PPP1R16B,LCORL
V$PR_01	148	4.07	3	0.777	0.962	JMJD1C,ELMO1,PCDH9
TCCAGAG,MIR-518C	148	4.07	3	0.777	0.962	ATP2A2,NFIX,PCDH9
ACAWYAAAG_UNKNOWN	103	2.83	2	0.779	0.962	DOCK4,CSRNP3
V$IK1_01	278	7.64	6	0.78	0.962	FOXP1,WRN,PTCH1,ZFPM2,MMP16,NEK4
CCCNNGGGAR_V$OLF1_01	320	8.79	7	0.781	0.962	ANXA9,KMT2A,LRRC20,GRIK1,CACNA1I,KDM4A,KDM3B
GATTGGY_V$NFY_Q6_01	1160	31.9	28	0.792	0.975	NRGN,SLC8A3,KMT2E,HLA-DMA,PTCH1,NT5DC2,CNTN4,CALU,LRRC20,CNOT1,ETF1,CREB5,CADM2,STAG1,ANK3,CNNM2,TANK,IVD,KDM4A,GBF1,HLA-DRB5,KCNN2,HLA-DRB1,ELMO1,WNT3,PCDH9,PPP2R5C,RHOA
GGAANCGGAANY_UNKNOWN	106	2.91	2	0.793	0.975	PRPF3,MED8
V$AP2ALPHA_01	241	6.62	5	0.796	0.977	PPM1E,CITED1,LDB1,SOX5,KDM3B
CTCTAGA,MIR-526C,MIR-518F,MIR-526A	58	1.59	1	0.802	0.983	NREP
CCAATNNSNNNGCG_UNKNOWN	59	1.62	1	0.807	0.988	MEF2C
V$AR_01	157	4.31	3	0.81	0.99	TNRC6A,CBLB,ZNF800
V$STAT5B_01	247	6.79	5	0.813	0.991	BEND4,NT5C2,ANK3,DOCK4,TMOD3
MYAATNNNNNNNGGC_UNKNOWN	111	3.05	2	0.813	0.991	SOX5,DOCK4
V$ELK1_02	248	6.81	5	0.816	0.991	CALU,PRKAG2,PALB2,DPP8,MED8
V$ATF3_Q6	248	6.81	5	0.816	0.991	KMT2E,PKP4,PFAS,CREB5,KCNN2
TATAAA_V$TATA_01	1300	35.6	31	0.818	0.992	RPA3,FOXP1,SEMA3A,ESR2,ESRRG,UTY,TCF4,TNRC6A,CUL3,CNTN4,SEMA6D,ANKS1B,CITED1,CKB,CREB5,CALD1,SOX5,ADTRP,ANK3,FURIN,SRR,DHRS11,TANK,LRFN5,TSHZ3,SYNE1,ELMO1,CSRNP3,RHOA,HDAC9,TLK1
V$AP2GAMMA_01	250	6.87	5	0.821	0.995	PPM1E,LDB1,GMIP,SOX5,KDM3B
TATCTGG,MIR-488	62	1.7	1	0.823	0.996	SYNGAP1
V$RREB1_01	207	5.69	4	0.825	0.996	RERE,WRN,AUTS2,NTRK3
RNTCANNRNNYNATTW_UNKNOWN	63	1.73	1	0.828	0.997	SRPK2
TTGCWCAAY_V$CEBPB_02	63	1.73	1	0.828	0.997	MSH5
WCAANNNYCAG_UNKNOWN	254	6.98	5	0.831	1	KMT2D,SLC6A9,FGFR1,PPP2R2B,NFIX
V$FXR_Q3	116	3.19	2	0.832	1	ITIH3,NTRK3
V$MYCMAX_01	255	7.01	5	0.834	1	KMT2A,TET2,BEND4,FOXO3,CAMKV
V$ETF_Q6	117	3.21	2	0.836	1	RERE,TRIM33
GATGKMRGCG_UNKNOWN	65	1.79	1	0.837	1	WNT3
V$CEBPGAMMA_Q6	257	7.06	5	0.839	1	ANKS1B,CREB5,MEF2C,JMJD1C,NOVA1
V$DR1_Q3	257	7.06	5	0.839	1	ARFGEF2,SOX5,GBF1,CSRNP3,MED8
V$ATF4_Q2	258	7.09	5	0.841	1	BSN,KCNN2,TNXB,PCDH9,SORBS1
AAGWWRNYGGC_UNKNOWN	119	3.27	2	0.843	1	PPM1E,MED27
V$PAX_Q6	259	7.12	5	0.844	1	SEMA3A,LDB1,NTM,NOVA1,DOCK4
TGANTCA_V$AP1_C	1120	30.8	26	0.844	1	GNAI1,RERE,RTN1,GIGYF2,PSMA5,ESRRG,GPR141,TNRC6A,CNTNAP2,DYSF,ATP2A2,TTLL7,CREB5,MEF2C,TFB1M,ANK3,FURIN,DPYD,PPP2R2B,SRPK2,TNXB,WNT3,PCDH9,THRB,DOCK4,HDAC9
CCAGGTT,MIR-490	67	1.84	1	0.846	1	ETF1
V$ARNT_01	261	7.17	5	0.848	1	KMT2A,SPPL3,BEND4,ZCCHC7,BCL11B
V$LEF1_Q6	261	7.17	5	0.848	1	SOX5,TNXB,WNT3,SORBS1,AFF3
AGCYRWTTC_UNKNOWN	122	3.35	2	0.853	1	KMT2A,KDM3B
V$CREB_Q2	263	7.23	5	0.853	1	PKP4,PFAS,ETF1,CACNB2,CLCN3
V$AML1_01	263	7.23	5	0.853	1	SLC6A9,ATP2A2,SOX5,ANK3,JMJD1C
V$AML1_Q6	263	7.23	5	0.853	1	SLC6A9,ATP2A2,SOX5,ANK3,JMJD1C
GCGSCMNTTT_UNKNOWN	69	1.9	1	0.854	1	CNOT1
V$ATF6_01	123	3.38	2	0.856	1	STAG1,GBF1
V$E2F_Q2	176	4.84	3	0.866	1	NEGR1,TRIM33,MED8
CTGRYYYNATT_UNKNOWN	72	1.98	1	0.866	1	CACNB2
V$AP1_Q4	271	7.45	5	0.87	1	RPA3,GNAI1,ESRRB,SRPK2,PCDH9
V$USF_02	272	7.47	5	0.872	1	SEMA3A,GIGYF2,SPPL3,SPNS1,CREB5
V$AP1_Q2_01	275	7.56	5	0.878	1	TCF4,DYSF,ANK3,TNXB,PCDH9
GGGYGTGNY_UNKNOWN	664	18.2	14	0.879	1	KMT2E,RTN1,GIGYF2,SPPL3,MDK,GMIP,CNNM2,BCL11A,RNF111,MIRLET7BHG,SYNE1,WNT3,PCDH9,TMOD3
CCGNMNNTNACG_UNKNOWN	77	2.12	1	0.884	1	KCNN2
TGCGCANK_UNKNOWN	545	15	11	0.888	1	KMT2A,MSL2,KMT2E,RSRC1,NCOA5,PALB2,SRR,KCNN2,NEURL1,RHOA,CDKAL1
CTCAGGG,MIR-125B,MIR-125A	329	9.04	6	0.893	1	MYO18A,GRIN2A,BSN,PTPRF,ZFYVE1,PPP2R5C
V$TAXCREB_01	137	3.76	2	0.894	1	MAGI1,KDM3B
YYCATTCAWW_UNKNOWN	191	5.25	3	0.9	1	CKB,ANK3,PDE4B
CCAWNWWNNNGGC_UNKNOWN	84	2.31	1	0.904	1	STAG1
V$E2A_Q2	243	6.68	4	0.905	1	ATP2A2,FBXL17,PPP2R2B,ZNF800
V$COUP_DR1_Q6	247	6.79	4	0.911	1	ARFGEF2,GBF1,CSRNP3,MED8
RRCCGTTA_UNKNOWN	87	2.39	1	0.912	1	FXR1
V$ARNT_02	248	6.81	4	0.913	1	GIGYF2,SPPL3,SPNS1,PTPRF
V$HSF_Q6	201	5.52	3	0.917	1	RTN1,ANK3,TNXB
V$TFIIA_Q6	251	6.9	4	0.918	1	ANKS1B,ATP2A2,JMJD1C,SRPK2
V$ER_Q6_02	252	6.92	4	0.919	1	SLC8A3,KMT2E,PPM1E,DOCK4
GTGACGY_V$E4F1_Q6	658	18.1	13	0.919	1	MTHFD1L,RERE,GIGYF2,PKP4,SGF29,PFAS,DMTF1,DDX3Y,STAG1,BCL11A,RFT1,BCL11B,NEURL1
V$NFKB_Q6	254	6.98	4	0.922	1	WRN,SOX5,TANK,PPP1R13B
V$TATA_01	255	7.01	4	0.923	1	ESRRG,CKB,SOX5,RHOA
V$PEA3_Q6	255	7.01	4	0.923	1	NRGN,NT5C2,ANK3,TRIM33
V$MYOGENIN_Q6	255	7.01	4	0.923	1	NEDD4L,SLC35F2,PARD3B,NEGR1
V$NRF2_Q4	255	7.01	4	0.923	1	ESRRG,CACNB2,PPP2R2B,TNXB
V$USF_01	256	7.03	4	0.925	1	GIGYF2,ESR2,UTY,ZCCHC7
RCGCANGCGY_V$NRF1_Q6	918	25.2	19	0.925	1	NRGN,RSU1,MAPT,SGF29,NT5DC2,BSN,SND1,ZNF638,PRPF3,CNOT1,PALB2,STAG1,SRR,ZCCHC7,RNF111,SORCS3,MACROD2,RHOA,TMOD3
V$CREBP1CJUN_01	259	7.12	4	0.929	1	PKP4,PFAS,STAG1,CLCN3
V$USF_Q6	259	7.12	4	0.929	1	GIGYF2,TET2,SPNS1,XRCC6
V$GABP_B	259	7.12	4	0.929	1	PRKAG2,GALNT10,DPP8,RHOA
V$AP1_Q4_01	261	7.17	4	0.931	1	GNAI1,ESRRG,SRPK2,TNXB
ACACTGG,MIR-199A,MIR-199B	157	4.31	2	0.933	1	DDX3Y,ATP2B2
V$AP1_Q2	265	7.28	4	0.936	1	GNAI1,JMJD1C,SRPK2,PCDH9
TMTCGCGANR_UNKNOWN	160	4.4	2	0.937	1	SPAG16,ANAPC4
V$OCT_C	268	7.36	4	0.94	1	CADM2,GALNT1,CSRNP3,HDAC9
CCCNNNNNNAAGWT_UNKNOWN	102	2.8	1	0.942	1	CNOT1
CACGTG_V$MYC_Q2	1030	28.4	21	0.945	1	KMT2A,GRIN2A,GIGYF2,SPPL3,ESR2,UTY,TET2,PTCH1,TCF4,BEND4,SPNS1,FXR1,GUCY1A2,ZCCHC7,FOXO3,SEMA3F,PPP2R2B,TNXB,BCL11B,CAMKV,ZNF800
SCGGAAGY_V$ELK1_02	1200	32.9	25	0.945	1	MRPL33,PSMA5,RSU1,ANAPC4,CTR9,TNRC6A,SND1,CALU,ATP2A2,ZSCAN12,PRKAG2,GMIP,PALB2,STAG1,ZCCHC7,RFC2,SEMA3F,GALNT10,DPP8,KDM3B,MED8,ZKSCAN8,RHOA,ZNF800,TLK1
V$SREBP1_01	168	4.62	2	0.948	1	GIGYF2,SPPL3
V$E2F_02	235	6.46	3	0.959	1	MAPT,MSH5,STAG1
V$E2F1DP1_01	235	6.46	3	0.959	1	MAPT,MSH5,STAG1
V$E2F1DP2_01	235	6.46	3	0.959	1	MAPT,MSH5,STAG1
V$E2F4DP2_01	235	6.46	3	0.959	1	MAPT,MSH5,STAG1
V$ZF5_01	238	6.54	3	0.961	1	LRFN5,SORCS3,NEURL1
V$E2F4DP1_01	239	6.57	3	0.962	1	MAPT,MSH5,STAG1
GGAMTNNNNNTCCY_UNKNOWN	117	3.21	1	0.962	1	FHIT
V$MYC_Q2	185	5.08	2	0.965	1	KMT2A,PTPRF
V$SP1_Q6_01	243	6.68	3	0.965	1	TCF4,ATP2A2,LDB1
V$E2F1_Q4	244	6.7	3	0.966	1	SGF29,GRIK1,STAG1
ARGGGTTAA_UNKNOWN	121	3.32	1	0.966	1	RGS6
V$ATF_B	187	5.14	2	0.966	1	PKP4,PFAS
V$E2F_03	245	6.73	3	0.967	1	NRGN,AUTS2,STAG1
V$SP3_Q3	245	6.73	3	0.967	1	FOXP1,GRIN2A,CADM2
V$USF2_Q6	251	6.9	3	0.971	1	KMT2A,GUCY1A2,PTPRF
V$IRF7_01	252	6.92	3	0.971	1	CALD1,SOX5,NFIX
V$AP1_01	267	7.34	3	0.979	1	TNRC6A,NEDD4L,TNXB
V$CREB_Q4	268	7.36	3	0.98	1	PKP4,PFAS,CLCN3
V$NRF2_01	270	7.42	3	0.98	1	PALB2,DPP8,MED8
TGCCAAR_V$NF1_Q6	722	19.8	12	0.981	1	MAPT,ESRRG,TCAIM,PTCH1,TCF4,CACNA1C,CALD1,CD55,CACNB2,MED27,NFIX,NTRK3
V$BACH2_01	271	7.45	3	0.981	1	TNRC6A,DYSF,TNXB
V$CREB_Q4_01	211	5.8	2	0.981	1	PKP4,PFAS
GGGCGGR_V$SP1_Q6	2940	80.8	65	0.982	1	NRGN,FKBP9,MTHFD1L,MAGI1,MYO18A,KMT2E,RTN1,GRIN2A,PSMA5,RSU1,NCOA5,SPPL3,MAPT,UTY,TET2,PTCH1,TCF4,DYNC1I1,CLSTN2,CTR9,FHIT,ZFPM2,EXT1,CALU,DMTF1,LDB1,ZNF638,PRPF3,FGFR1,MSH5,CNOT1,XRCC6,SDK1,MEF2C,GRIK1,MGAT5B,CADM2,SOX5,CD55,STAG1,ABCB9,SRR,CADPS,LRFN5,BCL11A,ZCCHC7,FOXO3,GBF1,KCNN2,PPP2R2B,MANBA,NTRK3,SYNE1,DPP8,IMMP2L,WNT3,MACROD2,DOCK4,TRIM33,BCL11B,NEURL1,RHOA,PIK3R2,CAMKV,ZNF800
V$AP1_C	275	7.56	3	0.982	1	ESRRG,ANK3,PCDH9
V$USF_C	279	7.67	3	0.984	1	GRIN2A,BEND4,CAMKV
V$E2F1_Q4_01	228	6.26	2	0.988	1	STAG1,NEGR1
TGACGTCA_V$ATF3_Q6	231	6.35	2	0.988	1	PKP4,PFAS
V$E2F1_Q6	232	6.37	2	0.989	1	MSH5,STAG1
V$E2F_Q4	234	6.43	2	0.989	1	STAG1,WNT3
V$E2F_Q3_01	235	6.46	2	0.989	1	STAG1,NEGR1
V$E2F_Q4_01	237	6.51	2	0.99	1	STAG1,NEGR1
V$E2F1_Q6_01	238	6.54	2	0.99	1	CADM2,STAG1
V$USF_Q6_01	239	6.57	2	0.99	1	TET2,SPNS1
V$E2F_Q6_01	240	6.59	2	0.991	1	STAG1,SORBS1
SGCGSSAAA_V$E2F1DP2_01	168	4.62	1	0.991	1	MSH5
V$E2F1_Q3	244	6.7	2	0.992	1	MAML3,FOXO3
TGAYRTCA_V$ATF3_Q6	538	14.8	7	0.993	1	PKP4,PFAS,RHOJ,CTNND1,MAML3,KCNN2,PPP2R5C
V$CREB_02	254	6.98	2	0.993	1	MAGI1,MED27
V$AP1_Q6	259	7.12	2	0.994	1	GNAI1,PCDH9
V$CREB_01	262	7.2	2	0.995	1	PKP4,PFAS
TGASTMAGC_V$NFE2_01	195	5.36	1	0.996	1	TNXB
V$E2F_Q3	227	6.24	1	0.998	1	FOXO3
V$E2F1DP1RB_01	231	6.35	1	0.998	1	MAPT
V$E2F_Q6	232	6.37	1	0.999	1	STAG1
V$NFKAPPAB_01	251	6.9	1	0.999	1	SOX5
V$CREBP1_Q2	254	6.98	1	0.999	1	BCL11A
